# Supplementary material for: N-(4-Chloro­benzyl­idene)-4-methoxy­aniline
Source: Acta Crystallogr Sect E Struct Rep Online. 2008 Aug 20;64(Pt 9):o1793. doi: 10.1107/S1600536808026111 (PMC2960562; doi:10.1107/S1600536808026111)
Supplement: Supplementary file 2 [file e-64-o1793-Isup2.hkl]

# 
# h,k,l, Fc-squared, Fo-squared, sigma(Fo-squared) and status flag 
# 
data_I
_shelx_title ' B in Pna2(1)' 
_shelx_refln_list_code          4 
_shelx_F_calc_maximum      264.80 
_exptl_crystal_F_000       512.00 
_reflns_d_resolution_high  0.7508 
 
loop_ 
 _symmetry_equiv_pos_as_xyz 
 'x, y, z' 
 '-x, -y, z+1/2' 
 'x+1/2, -y+1/2, z' 
 '-x+1/2, y+1/2, z+1/2' 
 
_cell_length_a     6.1055 
_cell_length_b     7.3392 
_cell_length_c    27.4694 
_cell_angle_alpha  90.000 
_cell_angle_beta   90.000 
_cell_angle_gamma  90.000 
 
_shelx_F_squared_multiplier     1.000 
 
loop_ 
 _refln_index_h 
 _refln_index_k 
 _refln_index_l 
 _refln_F_squared_calc 
 _refln_F_squared_meas 
 _refln_F_squared_sigma 
 _refln_observed_status 
   0   0 -36        1.74        6.31      4.06 o 
   1   1 -36       14.11       17.27      2.48 o 
   2   0 -35        5.15        8.80      3.16 o 
   0   1 -35        2.44        4.10      2.64 o 
   1   1 -35       46.99       56.98      3.62 o 
   2   1 -35        1.00        2.77      1.80 o 
   1   2 -35        1.20        1.39      2.09 o 
   0   0 -34      188.02      213.80     11.32 o 
   2   0 -34       29.96       28.62      4.17 o 
   1   1 -34        1.08        4.80      1.87 o 
   2   1 -34        1.43        2.06      1.75 o 
   0   2 -34      126.02      126.23     13.35 o 
   1   2 -34        0.68       -0.31      2.12 o 
   2   2 -34       15.21       14.72      2.97 o 
   1   3 -34        0.37       -0.91      2.32 o 
   2   0 -33        9.30        5.39      2.87 o 
   0   1 -33        1.29        7.40      2.55 o 
   1   1 -33       32.93       35.69      3.24 o 
   2   1 -33        1.24        3.34      1.77 o 
   3   1 -33       41.81       61.09      5.59 o 
   1   2 -33        2.98        2.77      2.60 o 
   2   2 -33        7.60        5.17      2.31 o 
   3   2 -33        0.50       -0.34      2.37 o 
   0   3 -33        4.60        6.97      4.06 o 
   1   3 -33       19.42       23.61      3.94 o 
   2   3 -33        3.34       -2.20      2.20 o 
   1   4 -33        2.56        2.79      2.69 o 
   0   0 -32       56.77       58.57      6.60 o 
   2   0 -32       24.41       23.32      3.57 o 
   1   1 -32       10.53       13.08      2.06 o 
   2   1 -32        0.35       -0.45      1.42 o 
   3   1 -32       48.42       55.35      5.28 o 
   0   2 -32       43.77       51.28      8.31 o 
   1   2 -32        0.77        2.05      1.89 o 
   2   2 -32       23.32       26.36      3.47 o 
   3   2 -32        0.81        0.29      2.37 o 
   1   3 -32        5.21        3.99      2.49 o 
   2   3 -32        0.64       -1.61      2.25 o 
   3   3 -32        3.79        3.55      2.04 o 
   0   4 -32       19.01       21.92      5.37 o 
   1   4 -32        0.61        3.71      4.61 o 
   2   4 -32       16.11       22.67      3.35 o 
   2   0 -31       10.22       10.14      2.81 o 
   4   0 -31       21.05       12.56      4.28 o 
   0   1 -31        2.69        2.15      2.05 o 
   1   1 -31      103.79      112.17      4.06 o 
   2   1 -31        2.94        2.36      1.54 o 
   3   1 -31       53.13       45.45      4.78 o 
   4   1 -31        0.14       -0.75      2.05 o 
   1   2 -31        0.50        1.63      1.46 o 
   2   2 -31        6.12        4.59      2.15 o 
   3   2 -31        7.87       11.08      2.40 o 
   0   3 -31        8.50        4.21      3.19 o 
   1   3 -31       32.01       39.98      3.68 o 
   2   3 -31        8.10       10.19      3.05 o 
   3   3 -31       26.84       30.04      4.99 o 
   1   4 -31        0.33        2.94      2.33 o 
   2   4 -31        3.00        0.65      2.22 o 
   0   5 -31        3.77        3.70      3.92 o 
   1   5 -31        5.24        6.79      2.35 o 
   0   0 -30       67.48       65.97      6.68 o 
   2   0 -30       16.11       15.94      4.94 o 
   4   0 -30        9.74       11.56      2.64 o 
   1   1 -30        5.54        6.32      1.59 o 
   2   1 -30        5.45        4.35      1.60 o 
   3   1 -30       12.30        9.52      2.20 o 
   4   1 -30        0.69       -1.30      1.97 o 
   0   2 -30       58.43       62.93      5.41 o 
   1   2 -30        3.89        3.93      1.54 o 
   2   2 -30       12.42       13.79      2.84 o 
   3   2 -30        0.26        1.58      1.71 o 
   4   2 -30        2.28        4.46      2.26 o 
   1   3 -30        9.66       16.45      2.63 o 
   2   3 -30       15.15       15.93      2.53 o 
   3   3 -30       13.60       14.26      3.36 o 
   0   4 -30       42.55       51.16      6.97 o 
   1   4 -30        4.84        4.49      2.14 o 
   2   4 -30        6.39        6.66      3.39 o 
   3   4 -30        0.50        3.60      2.15 o 
   1   5 -30        7.24        8.61      2.38 o 
   2   5 -30        2.53        2.37      2.04 o 
   2   0 -29       18.82       13.85      2.74 o 
   4   0 -29        7.44        4.19      2.20 o 
   0   1 -29        7.62        5.84      2.90 o 
   1   1 -29       83.02       85.07      3.39 o 
   2   1 -29        5.12        4.79      1.55 o 
   3   1 -29       57.77       69.68      4.60 o 
   4   1 -29        2.68        3.31      2.16 o 
   1   2 -29        0.04       -0.15      1.25 o 
   2   2 -29       22.25       27.45      2.49 o 
   3   2 -29        2.77        2.26      1.72 o 
   4   2 -29       16.46       17.06      3.13 o 
   0   3 -29       19.74       18.07      4.79 o 
   1   3 -29       50.05       54.22      3.92 o 
   2   3 -29       13.64       16.27      3.18 o 
   3   3 -29       32.17       32.81      3.26 o 
   4   3 -29        9.45       16.60      4.50 o 
   1   4 -29        0.30        0.41      1.63 o 
   2   4 -29       21.39       24.69      3.32 o 
   3   4 -29        0.46       -0.54      1.73 o 
   0   5 -29        3.84        0.65      3.19 o 
   1   5 -29       18.24       23.41      3.08 o 
   2   5 -29        1.96        0.64      2.53 o 
   0   0 -28      120.28      105.01      7.18 o 
   2   0 -28       74.83       75.21      8.16 o 
   4   0 -28       54.34       61.78      4.48 o 
   1   1 -28        9.77       10.61      1.66 o 
   2   1 -28        6.55        8.06      1.65 o 
   3   1 -28       14.19       15.87      2.04 o 
   4   1 -28        0.42        2.32      1.61 o 
   5   1 -28        3.76        7.80      2.14 o 
   0   2 -28       78.03       84.74      6.28 o 
   1   2 -28       18.27       23.35      3.08 o 
   2   2 -28       66.54       71.50      4.55 o 
   3   2 -28       14.97       14.77      2.38 o 
   4   2 -28       45.92       59.38      4.65 o 
   1   3 -28       24.54       23.73      2.33 o 
   2   3 -28       19.92       21.48      2.64 o 
   3   3 -28       11.14        3.96      1.91 o 
   4   3 -28        1.33       -2.02      2.02 o 
   0   4 -28       40.32       47.62      4.26 o 
   1   4 -28       15.88       12.22      4.03 o 
   2   4 -28       36.07       37.51      3.79 o 
   3   4 -28        9.08        7.89      2.22 o 
   4   4 -28       36.50       36.39      5.82 o 
   1   5 -28       27.03       27.20      3.09 o 
   2   5 -28        5.80        6.72      2.17 o 
   3   5 -28       17.07       14.27      3.36 o 
   0   6 -28       19.06       20.47      5.37 o 
   1   6 -28        1.82        2.72      2.10 o 
   2   0 -27       20.59       22.54      3.05 o 
   4   0 -27       21.36       21.51      3.00 o 
   0   1 -27        1.65       -0.31      1.89 o 
   1   1 -27       71.01       64.64      2.91 o 
   2   1 -27        0.46       -0.19      0.93 o 
   3   1 -27        6.82        8.25      1.62 o 
   4   1 -27        0.80        1.05      1.50 o 
   5   1 -27       33.28       49.34      4.88 o 
   1   2 -27       13.09       11.63      1.63 o 
   2   2 -27        9.76       13.05      1.90 o 
   3   2 -27       37.98       36.99      3.09 o 
   4   2 -27       11.29       12.05      2.87 o 
   5   2 -27       11.06        9.67      2.22 o 
   0   3 -27        3.35        3.70      2.61 o 
   1   3 -27       23.53       22.78      2.26 o 
   2   3 -27        1.38       -0.02      1.39 o 
   3   3 -27        0.43        0.99      1.49 o 
   4   3 -27        2.06        2.16      2.47 o 
   1   4 -27       13.37       15.70      2.44 o 
   2   4 -27        2.02        2.87      1.74 o 
   3   4 -27       28.77       23.15      2.98 o 
   4   4 -27        2.74        3.49      2.03 o 
   0   5 -27        1.61        3.92      3.19 o 
   1   5 -27       17.85       16.39      3.44 o 
   2   5 -27        0.15       -0.34      3.11 o 
   3   5 -27        5.77        6.71      2.27 o 
   1   6 -27        2.07        3.56      2.04 o 
   2   6 -27        0.16        2.44      4.90 o 
   0   0 -26      134.90      145.07      7.84 o 
   2   0 -26      253.35      252.19      5.94 o 
   4   0 -26       65.85       75.48      7.48 o 
   1   1 -26       66.69       71.27      2.93 o 
   2   1 -26        6.95        6.65      1.56 o 
   3   1 -26       73.68       64.77      2.53 o 
   4   1 -26        0.36        1.19      1.39 o 
   5   1 -26       52.03       53.33      3.60 o 
   0   2 -26       53.59       58.35      4.05 o 
   1   2 -26       27.96       31.50      2.03 o 
   2   2 -26      126.52      125.81      5.70 o 
   3   2 -26       60.67       57.87      3.75 o 
   4   2 -26       20.79       26.97      4.90 o 
   5   2 -26        2.57        4.12      1.90 o 
   1   3 -26       12.66       11.19      1.72 o 
   2   3 -26       21.50       29.69      2.80 o 
   3   3 -26       60.89       54.19      4.11 o 
   4   3 -26        0.35        1.03      2.00 o 
   5   3 -26        7.18        9.26      2.18 o 
   0   4 -26        0.07       -0.37      1.51 o 
   1   4 -26       22.57       26.12      3.85 o 
   2   4 -26       16.80       21.43      2.68 o 
   3   4 -26       42.14       39.13      6.06 o 
   4   4 -26        1.58        1.32      2.32 o 
   1   5 -26       14.31       21.32      3.81 o 
   2   5 -26        7.79        7.93      2.80 o 
   3   5 -26       40.20       48.55      5.12 o 
   0   6 -26        4.81        2.39      3.12 o 
   1   6 -26        1.93       -1.87      3.59 o 
   2   6 -26        2.32        5.26      3.19 o 
   2   0 -25      316.29      294.62      7.49 o 
   4   0 -25       10.56       10.00      2.30 o 
   0   1 -25       43.56       40.66      3.31 o 
   1   1 -25      174.83      178.30      3.77 o 
   2   1 -25       16.99       18.91      1.68 o 
   3   1 -25       50.31       54.87      2.62 o 
   4   1 -25        0.37       -1.24      1.24 o 
   5   1 -25       29.40       38.62      3.12 o 
   1   2 -25        7.34        7.27      1.46 o 
   2   2 -25      185.54      175.05      3.98 o 
   3   2 -25        1.83        3.72      1.51 o 
   4   2 -25        7.41       10.63      1.91 o 
   5   2 -25        1.36        1.22      2.00 o 
   0   3 -25      112.43      107.51      6.05 o 
   1   3 -25       67.21       70.56      3.07 o 
   2   3 -25       50.05       49.75      3.24 o 
   3   3 -25       41.78       50.32      3.43 o 
   4   3 -25        1.02        1.98      1.92 o 
   5   3 -25       14.22       19.19      3.38 o 
   1   4 -25        3.74        4.89      1.67 o 
   2   4 -25       42.69       38.32      3.12 o 
   3   4 -25        0.57        3.79      1.66 o 
   4   4 -25       22.20       27.57      3.10 o 
   0   5 -25       15.79       18.21      3.10 o 
   1   5 -25       25.83       27.02      2.84 o 
   2   5 -25       11.80       14.79      2.48 o 
   3   5 -25       20.96       21.35      4.24 o 
   4   5 -25        0.71        6.64      4.17 o 
   1   6 -25        0.12       -1.06      2.09 o 
   2   6 -25        8.17       10.41      2.82 o 
   3   6 -25        1.40        2.26      3.56 o 
   1   7 -25       10.13       18.80      4.94 o 
   0   0 -24       41.33       48.55      4.94 o 
   2   0 -24     1028.45      970.47     13.33 o 
   4   0 -24        4.60        7.66      2.15 o 
   6   0 -24       54.27       46.59      5.95 o 
   1   1 -24       27.15       28.23      2.13 o 
   2   1 -24       12.61       14.37      1.32 o 
   3   1 -24       65.51       63.45      2.48 o 
   4   1 -24        1.28        0.62      1.09 o 
   5   1 -24       22.98       17.13      2.88 o 
   6   1 -24        1.71        3.35      3.81 o 
   0   2 -24       33.64       34.05      2.44 o 
   1   2 -24       12.76       13.17      1.46 o 
   2   2 -24      529.69      517.17      7.16 o 
   3   2 -24       12.54        8.24      2.03 o 
   4   2 -24        6.19        9.51      1.89 o 
   5   2 -24        2.38        3.28      1.72 o 
   1   3 -24        7.72       12.47      2.08 o 
   2   3 -24       40.47       42.87      3.01 o 
   3   3 -24       37.29       39.78      3.14 o 
   4   3 -24        2.00        0.29      1.37 o 
   5   3 -24       10.88        6.94      2.25 o 
   0   4 -24       32.22       36.63      3.96 o 
   1   4 -24        7.62        9.78      1.85 o 
   2   4 -24       68.72       73.42      3.85 o 
   3   4 -24        7.65        9.00      2.45 o 
   4   4 -24       22.48       28.22      4.28 o 
   5   4 -24        1.39        0.87      1.97 o 
   1   5 -24        2.87        3.73      1.62 o 
   2   5 -24       10.89        8.78      2.10 o 
   3   5 -24       13.78       14.20      3.60 o 
   4   5 -24        0.48        0.03      2.36 o 
   0   6 -24       14.58       20.03      4.50 o 
   1   6 -24        5.49        8.86      2.14 o 
   2   6 -24        7.11        2.82      2.39 o 
   3   6 -24       10.46        8.19      3.56 o 
   1   7 -24        0.22        1.52      2.90 o 
   2   0 -23       14.29       16.22      1.91 o 
   4   0 -23       61.10       62.06      6.02 o 
   6   0 -23        6.54        9.58      3.56 o 
   0   1 -23       66.17       58.99      3.54 o 
   1   1 -23      224.63      224.27      5.11 o 
   2   1 -23       13.70       15.46      1.33 o 
   3   1 -23       63.73       65.47      2.41 o 
   4   1 -23        1.10        0.38      1.06 o 
   5   1 -23       12.49        5.94      1.72 o 
   6   1 -23        0.59        1.91      2.13 o 
   1   2 -23       17.13       16.01      1.49 o 
   2   2 -23        2.39        3.89      1.12 o 
   3   2 -23       13.09       13.64      1.68 o 
   4   2 -23       33.55       33.12      2.66 o 
   5   2 -23        1.27        1.73      1.84 o 
   6   2 -23        4.42        4.34      2.28 o 
   0   3 -23      159.56      150.69      4.49 o 
   1   3 -23       37.80       38.43      2.39 o 
   2   3 -23       44.07       43.91      2.98 o 
   3   3 -23       32.96       38.53      4.81 o 
   4   3 -23        2.07        1.14      1.38 o 
   5   3 -23        3.00        2.33      2.09 o 
   1   4 -23        7.35        9.15      2.70 o 
   2   4 -23        4.58        7.01      1.82 o 
   3   4 -23        6.63        6.26      1.81 o 
   4   4 -23        3.03        4.24      2.15 o 
   5   4 -23        1.47       -0.93      2.02 o 
   0   5 -23       37.29       34.27      3.88 o 
   1   5 -23       18.17       23.52      2.59 o 
   2   5 -23       16.90       17.04      2.44 o 
   3   5 -23       10.56       13.19      2.37 o 
   4   5 -23        2.38        1.05      1.79 o 
   1   6 -23        3.53        4.31      1.76 o 
   2   6 -23        4.79        3.57      2.21 o 
   3   6 -23        0.07       -2.38      3.08 o 
   1   7 -23        1.98        4.37      2.44 o 
   2   7 -23        2.84        3.15      2.49 o 
   0   0 -22      410.78      421.73     12.85 o 
   2   0 -22      125.34      127.59      3.94 o 
   4   0 -22       37.95       41.29      3.33 o 
   6   0 -22        1.13       -1.67      2.76 o 
   1   1 -22      962.42      990.72     10.14 o 
   2   1 -22        0.15        0.51      0.78 o 
   3   1 -22        8.70        8.65      1.24 o 
   4   1 -22        1.99        2.79      1.17 o 
   5   1 -22       55.51       54.14      7.40 o 
   6   1 -22        0.03        4.17      2.10 o 
   0   2 -22      279.84      281.23      7.77 o 
   1   2 -22       18.76       18.50      1.52 o 
   2   2 -22      110.49      109.19      2.61 o 
   3   2 -22       77.67       69.12      2.79 o 
   4   2 -22       28.82       34.01      2.64 o 
   5   2 -22        0.27        0.91      1.70 o 
   6   2 -22        1.75       -0.51      1.98 o 
   1   3 -22      317.99      327.85      5.98 o 
   2   3 -22        1.12        1.85      1.18 o 
   3   3 -22        2.24        0.61      1.10 o 
   4   3 -22        5.15        4.62      1.62 o 
   5   3 -22       33.38       34.76      3.52 o 
   0   4 -22       86.95       89.43      4.72 o 
   1   4 -22       13.64       14.32      2.03 o 
   2   4 -22       67.35       68.45      3.47 o 
   3   4 -22       54.95       45.50      3.26 o 
   4   4 -22       12.56       15.03      3.51 o 
   5   4 -22        0.03        1.32      1.92 o 
   1   5 -22       74.59       78.79      3.76 o 
   2   5 -22        2.20        0.40      1.44 o 
   3   5 -22        0.65       -0.83      1.50 o 
   4   5 -22        0.61        1.13      1.79 o 
   0   6 -22       16.70       14.01      3.77 o 
   1   6 -22        1.32        0.99      1.79 o 
   2   6 -22       12.91        8.37      2.52 o 
   3   6 -22        0.57       -1.80      3.66 o 
   4   6 -22        2.54        6.54      2.44 o 
   1   7 -22       25.74       32.38      7.08 o 
   2   7 -22        1.73        1.28      4.25 o 
   2   0 -21        5.15        9.80      2.50 o 
   4   0 -21      245.57      224.42      7.11 o 
   6   0 -21        6.16        8.49      3.34 o 
   0   1 -21      134.88      134.55      4.31 o 
   1   1 -21     1490.88     1374.31     11.41 o 
   2   1 -21       12.88       15.36      1.46 o 
   3   1 -21      333.12      324.57      5.08 o 
   4   1 -21        6.62        6.68      2.48 o 
   5   1 -21       70.87       70.13      4.16 o 
   6   1 -21        0.21       -1.32      1.78 o 
   1   2 -21       72.47       77.33      2.41 o 
   2   2 -21        2.46        1.53      0.87 o 
   3   2 -21        2.25        0.21      0.90 o 
   4   2 -21      163.66      146.44      5.42 o 
   5   2 -21        0.52        0.36      1.74 o 
   6   2 -21        4.17        3.88      2.33 o 
   0   3 -21      333.59      341.79      6.70 o 
   1   3 -21      434.21      436.74      6.94 o 
   2   3 -21       27.36       32.46      2.92 o 
   3   3 -21      139.25      131.77      3.70 o 
   4   3 -21       17.07       16.83      2.51 o 
   5   3 -21       10.96       10.00      2.51 o 
   6   3 -21        0.59       -0.18      2.08 o 
   1   4 -21       47.57       50.68      3.05 o 
   2   4 -21       10.80       10.83      1.81 o 
   3   4 -21        2.91        3.64      1.50 o 
   4   4 -21       51.32       43.46      4.46 o 
   5   4 -21        1.48        3.37      2.15 o 
   0   5 -21       47.85       44.69      5.48 o 
   1   5 -21      114.04      115.03      4.31 o 
   2   5 -21        3.33        4.09      2.54 o 
   3   5 -21       31.54       34.61      3.08 o 
   4   5 -21        2.71        3.02      2.00 o 
   5   5 -21        0.37       -0.89      2.72 o 
   1   6 -21        5.80        2.44      2.03 o 
   2   6 -21        8.48       12.14      2.75 o 
   3   6 -21        1.15        0.37      3.52 o 
   4   6 -21       10.40        6.71      2.48 o 
   1   7 -21       23.58       21.77      5.26 o 
   2   7 -21        2.77        2.58      2.35 o 
   3   7 -21        5.15       10.15      3.74 o 
   0   0 -20     2655.64     2542.37     31.16 o 
   2   0 -20      364.67      342.35      6.64 o 
   4   0 -20      114.23      118.95      6.60 o 
   6   0 -20        6.11        4.64      3.34 o 
   1   1 -20        6.72        8.00      0.82 o 
   2   1 -20       17.42       20.33      1.99 o 
   3   1 -20       47.44       42.25      1.97 o 
   4   1 -20        8.73        4.61      1.31 o 
   5   1 -20       17.77       16.95      5.84 o 
   6   1 -20        1.43        2.65      3.77 o 
   0   2 -20     1853.52     1771.03     19.88 o 
   1   2 -20        3.25        3.85      1.04 o 
   2   2 -20       97.83      105.49      2.61 o 
   3   2 -20       17.58       18.00      1.67 o 
   4   2 -20       83.07       82.22      4.04 o 
   5   2 -20        0.09        1.07      2.43 o 
   6   2 -20        6.67        6.67      3.05 o 
   1   3 -20       18.01       20.55      1.94 o 
   2   3 -20       62.51       62.45      2.62 o 
   3   3 -20        8.97        9.85      1.47 o 
   4   3 -20       23.80       24.90      2.72 o 
   5   3 -20       11.94       10.12      4.25 o 
   6   3 -20        3.86        1.53      2.33 o 
   0   4 -20      721.30      676.16     17.24 o 
   1   4 -20        0.30        0.54      1.15 o 
   2   4 -20       39.65       38.31      2.79 o 
   3   4 -20       10.07        6.98      1.39 o 
   4   4 -20       31.93       27.61      3.06 o 
   5   4 -20        0.01        0.49      2.29 o 
   1   5 -20       19.52       21.79      2.36 o 
   2   5 -20       22.50       23.87      2.47 o 
   3   5 -20        0.33       -0.55      1.30 o 
   4   5 -20        4.30        1.23      1.95 o 
   5   5 -20        7.03        5.26      2.79 o 
   0   6 -20      199.26      181.72      9.07 o 
   1   6 -20        2.42        0.83      1.46 o 
   2   6 -20       95.36       90.42      5.24 o 
   3   6 -20        3.34       -0.73      1.80 o 
   4   6 -20       12.95        7.58      2.66 o 
   1   7 -20        8.16        7.82      2.64 o 
   2   7 -20        0.38       -1.74      1.74 o 
   3   7 -20        0.32        5.42      2.49 o 
   2   0 -19       31.55       30.61      2.04 o 
   4   0 -19       14.60       14.95      3.05 o 
   6   0 -19        2.86        4.35      3.19 o 
   0   1 -19      310.14      283.14      5.25 o 
   1   1 -19      439.11      425.34      4.35 o 
   2   1 -19       16.42       14.04      1.13 o 
   3   1 -19      121.30      132.93      3.05 o 
   4   1 -19        6.48        5.47      1.57 o 
   5   1 -19       32.66       37.28      3.31 o 
   6   1 -19        1.49       -0.50      1.68 o 
   1   2 -19       28.47       29.43      1.34 o 
   2   2 -19        1.88        2.06      0.82 o 
   3   2 -19        0.37        1.24      0.89 o 
   4   2 -19        2.54        0.87      1.43 o 
   5   2 -19        0.62        0.02      1.60 o 
   6   2 -19        2.07        0.46      2.08 o 
   0   3 -19      844.30      826.98     15.45 o 
   1   3 -19       60.93       61.24      2.80 o 
   2   3 -19       57.06       61.14      2.36 o 
   3   3 -19       35.26       38.90      2.47 o 
   4   3 -19       15.66       13.14      2.26 o 
   5   3 -19       16.41       16.86      2.62 o 
   6   3 -19        4.71        4.68      2.54 o 
   1   4 -19       18.89       19.08      2.07 o 
   2   4 -19       43.73       48.94      2.96 o 
   3   4 -19        1.90        1.27      1.06 o 
   4   4 -19       11.53       10.28      5.12 o 
   5   4 -19        0.58        1.27      1.95 o 
   6   4 -19        0.85        2.37      2.26 o 
   0   5 -19      158.10      164.07      6.06 o 
   1   5 -19       18.24       16.80      2.13 o 
   2   5 -19       24.43       23.28      2.44 o 
   3   5 -19        2.38        3.49      1.53 o 
   4   5 -19        1.26        4.69      1.93 o 
   5   5 -19        4.82        4.36      2.39 o 
   1   6 -19        3.44        2.22      1.55 o 
   2   6 -19       48.25       58.14      6.82 o 
   3   6 -19        2.52        1.79      1.95 o 
   4   6 -19       14.41       13.93      4.64 o 
   1   7 -19        7.16        9.73      2.64 o 
   2   7 -19        5.21        6.96      2.30 o 
   3   7 -19        0.15        1.27      2.11 o 
   2   8 -19        9.08        7.84      3.99 o 
   0   0 -18      390.67      366.13      6.75 o 
   2   0 -18      299.84      278.19      5.38 o 
   4   0 -18        9.96        4.79      2.32 o 
   6   0 -18        1.30        0.87      2.18 o 
   1   1 -18       29.07       31.06      1.16 o 
   2   1 -18       11.39        9.85      1.00 o 
   3   1 -18      166.82      165.89      3.73 o 
   4   1 -18        3.65        2.43      1.46 o 
   5   1 -18       33.66       30.17      3.99 o 
   6   1 -18        3.40        3.45      2.00 o 
   7   1 -18       23.03       19.79      4.14 o 
   0   2 -18      355.38      343.01      5.97 o 
   1   2 -18       29.05       32.79      1.53 o 
   2   2 -18      416.32      398.97      5.15 o 
   3   2 -18      105.76       94.01      2.78 o 
   4   2 -18       14.32       14.73      2.25 o 
   5   2 -18        1.66        1.21      1.59 o 
   6   2 -18        2.19       -0.09      1.95 o 
   1   3 -18      145.15      137.11      3.84 o 
   2   3 -18       39.29       38.99      2.02 o 
   3   3 -18      144.91      133.73      6.03 o 
   4   3 -18        8.12        7.51      1.80 o 
   5   3 -18        0.91        1.29      1.63 o 
   6   3 -18        9.03        8.41      3.85 o 
   0   4 -18      166.44      155.46      5.44 o 
   1   4 -18        4.96        5.67      1.38 o 
   2   4 -18      482.07      483.23      6.93 o 
   3   4 -18       88.58       82.81      4.62 o 
   4   4 -18       26.43       33.51      4.86 o 
   5   4 -18        2.13       -0.83      2.21 o 
   6   4 -18        8.15        7.09      2.58 o 
   1   5 -18      167.62      179.65      5.71 o 
   2   5 -18       13.54       12.29      2.47 o 
   3   5 -18       82.99       79.92      7.98 o 
   4   5 -18        1.05       -0.01      1.85 o 
   5   5 -18       14.02       13.70      2.77 o 
   0   6 -18       41.09       44.42      4.94 o 
   1   6 -18        3.24        4.30      1.77 o 
   2   6 -18      227.41      244.72     16.29 o 
   3   6 -18        7.62        8.25      2.39 o 
   4   6 -18       12.30       16.84      2.82 o 
   5   6 -18        0.73       -2.39      2.39 o 
   1   7 -18       57.69       48.77      6.60 o 
   2   7 -18        0.84        4.57      2.18 o 
   3   7 -18       26.96       24.06      3.65 o 
   2   8 -18       33.46       35.71      6.31 o 
   2   0 -17       48.67       46.76      2.45 o 
   4   0 -17       21.58       25.26      3.41 o 
   6   0 -17       13.07       14.22      3.56 o 
   0   1 -17        0.68        0.53      0.52 o 
   1   1 -17      524.62      501.12      4.69 o 
   2   1 -17        2.62        2.32      0.67 o 
   3   1 -17      304.71      303.08      5.70 o 
   4   1 -17        4.38        3.78      1.58 o 
   5   1 -17       27.74       24.78      2.72 o 
   6   1 -17        0.76       -0.27      2.61 o 
   7   1 -17       27.14       36.32      4.00 o 
   1   2 -17      163.26      163.80      2.63 o 
   2   2 -17       52.76       51.68      1.78 o 
   3   2 -17      124.08      126.72      3.13 o 
   4   2 -17       14.90       13.43      2.10 o 
   5   2 -17        3.69        6.42      1.99 o 
   6   2 -17        7.88        6.22      5.44 o 
   0   3 -17        1.65        3.04      1.01 o 
   1   3 -17      815.60      787.83      7.84 o 
   2   3 -17        7.31        6.41      1.12 o 
   3   3 -17      139.00      140.89      4.05 o 
   4   3 -17       10.60        9.47      1.97 o 
   5   3 -17       12.54       11.48      2.46 o 
   6   3 -17        2.91        3.60      2.43 o 
   1   4 -17      137.57      148.62      4.89 o 
   2   4 -17       48.98       50.04      2.21 o 
   3   4 -17       68.05       66.52      3.03 o 
   4   4 -17        9.30       10.53      2.21 o 
   5   4 -17        5.10        1.71      4.14 o 
   6   4 -17        2.05        4.66      2.52 o 
   0   5 -17       29.11       33.93      3.06 o 
   1   5 -17      592.40      587.41      9.70 o 
   2   5 -17       11.10       12.54      1.90 o 
   3   5 -17       27.86       27.68      3.01 o 
   4   5 -17        2.60        3.99      1.81 o 
   5   5 -17        3.66        6.67      2.37 o 
   1   6 -17       13.38       13.82      2.59 o 
   2   6 -17       16.72       19.58      2.96 o 
   3   6 -17        2.33        4.06      2.90 o 
   4   6 -17        5.02        8.09      2.46 o 
   5   6 -17        1.57       -2.02      2.02 o 
   1   7 -17      158.80      158.28     10.16 o 
   2   7 -17        8.32       10.80      2.69 o 
   3   7 -17        3.03        3.33      2.25 o 
   4   7 -17        0.07       -0.15      2.90 o 
   2   8 -17        1.13        1.74      3.63 o 
   0   0 -16       88.85      104.05      3.10 o 
   2   0 -16      541.70      538.31      7.85 o 
   4   0 -16       41.33       42.75      4.14 o 
   6   0 -16        2.49       -0.22      2.47 o 
   1   1 -16      223.48      239.98      2.87 o 
   2   1 -16       18.53       19.99      1.14 o 
   3   1 -16      336.57      305.48      4.98 o 
   4   1 -16        5.54        2.05      2.43 o 
   5   1 -16        6.37        8.15      1.92 o 
   6   1 -16        5.53        5.21      2.54 o 
   7   1 -16        1.67        1.60      3.19 o 
   0   2 -16      118.63      122.07      2.43 o 
   1   2 -16      119.92      115.11      2.10 o 
   2   2 -16      408.26      397.88      4.94 o 
   3   2 -16      200.67      196.69      4.24 o 
   4   2 -16       14.33       13.29      2.06 o 
   5   2 -16       21.85       20.42      2.62 o 
   6   2 -16        0.97        0.45      1.81 o 
   7   2 -16        3.78        8.94      2.87 o 
   1   3 -16       55.96       58.99      1.73 o 
   2   3 -16       42.73       37.53      1.82 o 
   3   3 -16      202.98      191.59      4.63 o 
   4   3 -16       12.41        8.72      2.98 o 
   5   3 -16       21.91       29.99      3.77 o 
   6   3 -16       14.05        9.29      2.63 o 
   0   4 -16       71.20       74.28      3.59 o 
   1   4 -16       83.03       82.14      3.04 o 
   2   4 -16      311.17      290.86      5.37 o 
   3   4 -16      153.08      147.89      4.18 o 
   4   4 -16        1.39        0.78      1.51 o 
   5   4 -16       14.28       18.43      2.85 o 
   6   4 -16        8.87       13.42      2.98 o 
   1   5 -16       69.01       71.88      3.08 o 
   2   5 -16       16.01       14.86      1.53 o 
   3   5 -16       83.88       87.02      4.20 o 
   4   5 -16        3.39        3.95      1.86 o 
   5   5 -16       41.76       48.59      4.01 o 
   6   5 -16        1.04       -1.96      3.19 o 
   0   6 -16       13.13       10.60      2.76 o 
   1   6 -16       15.54       15.10      2.46 o 
   2   6 -16      142.06      146.67      7.08 o 
   3   6 -16       12.10       10.38      2.39 o 
   4   6 -16        3.29        0.79      1.82 o 
   5   6 -16        1.46       -1.30      2.04 o 
   1   7 -16       28.71       17.85      4.28 o 
   2   7 -16        7.28        7.13      2.44 o 
   3   7 -16       26.59       22.21      3.36 o 
   4   7 -16        2.10        3.07      2.76 o 
   2   8 -16       20.93       14.30      4.64 o 
   2   0 -15       55.00       51.30      2.14 o 
   4   0 -15      434.22      464.11     12.99 o 
   6   0 -15        9.41        5.15      3.05 o 
   0   1 -15      329.48      341.54      4.30 o 
   1   1 -15      815.16      795.42      6.29 o 
   2   1 -15        7.38        7.63      1.13 o 
   3   1 -15      230.48      221.39      4.70 o 
   4   1 -15       24.38       22.67      2.38 o 
   5   1 -15       42.65       37.58      3.08 o 
   6   1 -15        2.68        2.53      2.21 o 
   7   1 -15       18.73       20.62      3.37 o 
   1   2 -15        2.79        3.18      0.58 o 
   2   2 -15       52.72       45.73      1.73 o 
   3   2 -15       42.49       42.88      1.93 o 
   4   2 -15      201.61      198.02      5.84 o 
   5   2 -15        2.44        0.39      1.51 o 
   6   2 -15       14.49       18.07      2.92 o 
   7   2 -15        4.50        5.64      2.66 o 
   0   3 -15      576.79      575.42      9.45 o 
   1   3 -15      176.45      173.44      2.85 o 
   2   3 -15       30.80       36.71      2.00 o 
   3   3 -15      131.00      135.43      3.79 o 
   4   3 -15       53.94       43.56      3.09 o 
   5   3 -15        8.73       12.22      2.26 o 
   6   3 -15       11.63       14.32      2.72 o 
   1   4 -15        2.36        3.65      0.87 o 
   2   4 -15       98.16      102.52      3.23 o 
   3   4 -15       22.25       23.79      2.70 o 
   4   4 -15       29.43       23.27      2.67 o 
   5   4 -15        2.44        0.42      3.27 o 
   6   4 -15       21.28       21.42      3.38 o 
   0   5 -15       71.71       72.81      3.77 o 
   1   5 -15       21.23       23.31      2.61 o 
   2   5 -15        1.66        2.10      0.98 o 
   3   5 -15       44.84       42.98      3.22 o 
   4   5 -15        7.25        6.96      2.10 o 
   5   5 -15        9.89        8.63      3.88 o 
   6   5 -15        5.85        5.01      2.52 o 
   1   6 -15        2.44        2.05      2.65 o 
   2   6 -15       47.96       50.24      3.91 o 
   3   6 -15        4.62        5.07      2.54 o 
   4   6 -15       11.67        9.84      2.51 o 
   5   6 -15        2.26       -0.60      2.09 o 
   1   7 -15       10.13        8.93      3.56 o 
   2   7 -15        7.93       10.82      2.36 o 
   3   7 -15        9.41        9.14      3.92 o 
   4   7 -15        0.56       -2.39      2.98 o 
   2   8 -15        5.29       10.89      4.28 o 
   3   8 -15        4.68        5.81      3.92 o 
   0   0 -14     6836.93     6932.28     82.59 o 
   2   0 -14      769.79      694.01      9.07 o 
   4   0 -14     1496.14     1500.17     29.25 o 
   6   0 -14        2.81        2.10      2.98 o 
   1   1 -14      209.86      237.51      3.00 o 
   2   1 -14       51.67       55.31      1.65 o 
   3   1 -14      100.93       90.17      6.35 o 
   4   1 -14       21.81       23.38      3.88 o 
   5   1 -14       59.52       63.04      3.56 o 
   6   1 -14       20.98       22.14      2.90 o 
   7   1 -14        2.04       -2.20      2.20 o 
   0   2 -14     3782.61     3806.33     31.05 o 
   1   2 -14       49.81       46.65      1.31 o 
   2   2 -14      404.68      380.72      5.07 o 
   3   2 -14       22.02       22.27      1.51 o 
   4   2 -14      747.30      721.79     12.47 o 
   5   2 -14        1.28        0.27      2.58 o 
   6   2 -14        4.88        6.07      2.69 o 
   7   2 -14       12.38       13.54      5.48 o 
   1   3 -14       27.04       28.46      1.25 o 
   2   3 -14       78.23       79.31      2.58 o 
   3   3 -14       51.16       46.42      2.37 o 
   4   3 -14       56.30       51.24      3.17 o 
   5   3 -14        8.85        8.66      2.72 o 
   6   3 -14       61.07       58.54      4.43 o 
   7   3 -14        2.03        0.14      2.38 o 
   0   4 -14      801.15      816.20     25.84 o 
   1   4 -14       28.08       29.23      1.57 o 
   2   4 -14       75.60       73.46      2.69 o 
   3   4 -14       14.02       16.17      1.72 o 
   4   4 -14       86.64       78.89      4.05 o 
   5   4 -14        2.65        3.41      1.82 o 
   6   4 -14        6.19        6.39      2.41 o 
   1   5 -14        1.34        1.04      1.04 o 
   2   5 -14        3.68        3.29      1.16 o 
   3   5 -14        7.53        8.11      3.88 o 
   4   5 -14       10.44        7.66      3.23 o 
   5   5 -14        9.41       10.79      2.46 o 
   6   5 -14       11.58        6.27      2.98 o 
   0   6 -14      108.80      103.64      5.95 o 
   1   6 -14        4.27        2.19      3.59 o 
   2   6 -14       32.27       39.79      2.66 o 
   3   6 -14       14.49       16.06      2.62 o 
   4   6 -14        7.46        8.39      3.23 o 
   5   6 -14        1.78       -1.34      2.47 o 
   2   7 -14        6.33        4.43      2.12 o 
   3   7 -14        0.06        0.26      1.83 o 
   4   7 -14        0.76       -1.20      2.10 o 
   2   8 -14        9.05       14.15      4.35 o 
   3   8 -14        8.20        2.83      3.34 o 
   2   0 -13      506.80      519.30      8.92 o 
   4   0 -13      603.63      609.47     15.10 o 
   6   0 -13       25.58       26.20      4.43 o 
   0   1 -13      125.18      126.66      2.19 o 
   1   1 -13     2557.44     2682.96     18.70 o 
   2   1 -13       35.80       35.62      1.63 o 
   3   1 -13      164.84      158.22      4.43 o 
   4   1 -13       11.51       15.93      2.14 o 
   5   1 -13       71.10       64.05      3.61 o 
   6   1 -13        6.45        4.76      2.03 o 
   7   1 -13        1.62        2.31      2.49 o 
   1   2 -13        3.09        6.41      1.01 o 
   2   2 -13      196.20      212.66      3.48 o 
   3   2 -13      261.26      269.36      7.26 o 
   4   2 -13      317.66      312.83      7.34 o 
   5   2 -13       39.15       35.08      4.57 o 
   6   2 -13        7.67        8.10      2.30 o 
   7   2 -13       23.43       18.34      3.35 o 
   0   3 -13      121.92      119.89      2.36 o 
   1   3 -13      735.78      733.42      7.07 o 
   2   3 -13       36.13       35.40      1.88 o 
   3   3 -13       87.56       88.65      3.10 o 
   4   3 -13       22.46       25.67      2.54 o 
   5   3 -13       67.25       70.02      4.01 o 
   6   3 -13       13.02       12.26      2.70 o 
   7   3 -13        4.10        1.38      3.70 o 
   1   4 -13        3.10        3.43      0.82 o 
   2   4 -13        7.47        7.36      1.55 o 
   3   4 -13      136.93      147.59      4.01 o 
   4   4 -13       43.16       46.24      3.29 o 
   5   4 -13       19.93       17.54      4.43 o 
   6   4 -13        7.30        4.67      2.25 o 
   0   5 -13       31.56       31.49      2.66 o 
   1   5 -13      127.64      124.40      3.03 o 
   2   5 -13        1.90        0.40      0.97 o 
   3   5 -13       16.93       16.88      2.54 o 
   4   5 -13        1.44        0.94      1.56 o 
   5   5 -13       57.84       58.62      4.11 o 
   6   5 -13        0.51       -0.22      3.19 o 
   1   6 -13        3.37        1.93      1.54 o 
   2   6 -13        1.25        2.40      1.85 o 
   3   6 -13        1.91       -0.12      2.76 o 
   4   6 -13        3.44        5.74      2.87 o 
   5   6 -13        0.48       -2.14      3.52 o 
   2   7 -13        8.06        7.45      4.03 o 
   3   7 -13        0.27        1.61      2.87 o 
   4   7 -13        5.48        6.94      2.55 o 
   2   8 -13        2.96        8.71      3.77 o 
   3   8 -13       11.40       15.75      5.01 o 
   0   0 -12     2367.61     2283.40     26.37 o 
   2   0 -12      464.00      423.35     10.05 o 
   4   0 -12       87.60       85.85      5.01 o 
   6   0 -12      111.59      111.18      7.18 o 
   1   1 -12     1710.20     1811.41     13.05 o 
   2   1 -12        3.75        2.45      0.63 o 
   3   1 -12      751.63      726.38     11.13 o 
   4   1 -12        1.83       -0.05      1.18 o 
   5   1 -12      681.43      646.39     11.88 o 
   6   1 -12        2.74        1.85      2.10 o 
   7   1 -12       45.05       48.22      6.21 o 
   0   2 -12     1081.21     1025.91      9.52 o 
   1   2 -12       78.88       85.62      1.62 o 
   2   2 -12      217.15      200.47      2.26 o 
   3   2 -12       15.20       17.34      1.52 o 
   4   2 -12       61.33       67.04      3.38 o 
   5   2 -12       31.60       36.21      3.06 o 
   6   2 -12       50.00       49.87      5.95 o 
   7   2 -12       26.84       24.67      3.41 o 
   1   3 -12      235.19      242.24      3.27 o 
   2   3 -12        0.34       -0.40      0.61 o 
   3   3 -12      108.39      108.01      2.75 o 
   4   3 -12        1.95        1.63      1.39 o 
   5   3 -12       97.91       90.24      4.43 o 
   6   3 -12        5.47        3.29      2.23 o 
   7   3 -12       16.09       20.57      3.33 o 
   0   4 -12      190.64      180.62      4.00 o 
   1   4 -12       32.30       34.58      1.57 o 
   2   4 -12       41.52       39.43      2.05 o 
   3   4 -12       15.14       14.56      1.41 o 
   4   4 -12       24.55       29.55      2.76 o 
   5   4 -12       43.74       43.08      4.35 o 
   6   4 -12        4.59        3.61      2.14 o 
   1   5 -12       13.06       15.47      1.35 o 
   2   5 -12        2.59        1.62      0.99 o 
   3   5 -12        3.12        3.99      1.34 o 
   4   5 -12        2.94       -1.39      1.39 o 
   5   5 -12        2.28        3.53      2.09 o 
   6   5 -12        0.56       -0.83      2.06 o 
   0   6 -12       15.12       24.09      3.27 o 
   1   6 -12        4.08        2.70      1.23 o 
   2   6 -12        2.35        2.25      1.59 o 
   3   6 -12       16.18       14.07      2.07 o 
   4   6 -12        2.59        2.15      1.83 o 
   5   6 -12       14.04       11.14      5.59 o 
   2   7 -12        2.37        0.39      1.34 o 
   3   7 -12        1.11        0.83      1.89 o 
   4   7 -12        7.00        4.77      2.13 o 
   2   8 -12        0.05       -1.45      2.47 o 
   3   8 -12       11.29       13.69      3.85 o 
   2   0 -11     1405.57     1525.57     20.83 o 
   4   0 -11      316.05      301.54      9.43 o 
   6   0 -11      162.79      160.75      8.49 o 
   0   1 -11      136.28      144.20      2.17 o 
   1   1 -11     1224.20     1240.63      9.21 o 
   2   1 -11       61.32       67.91      2.60 o 
   3   1 -11      813.23      868.73     12.54 o 
   4   1 -11       28.01       22.08      3.45 o 
   5   1 -11      117.48      128.89     11.65 o 
   6   1 -11        0.52       -2.79      2.79 o 
   7   1 -11       32.01       31.31      4.03 o 
   1   2 -11       21.79       22.78      0.94 o 
   2   2 -11      659.91      721.00      5.69 o 
   3   2 -11      161.19      167.86      3.52 o 
   4   2 -11      168.17      167.03      5.07 o 
   5   2 -11       58.23       51.57      3.45 o 
   6   2 -11       66.78       71.58      4.30 o 
   7   2 -11       10.95        7.73      2.60 o 
   0   3 -11       44.49       46.09      1.62 o 
   1   3 -11      308.96      298.78      4.57 o 
   2   3 -11       71.73       68.34      1.57 o 
   3   3 -11      442.71      446.37      6.04 o 
   4   3 -11       89.67       96.14      3.99 o 
   5   3 -11       47.37       50.97      3.88 o 
   6   3 -11        0.48        2.66      2.76 o 
   7   3 -11       15.72       15.55      3.23 o 
   1   4 -11        3.81        3.87      0.80 o 
   2   4 -11       88.52       89.29      2.04 o 
   3   4 -11       92.50       99.36      3.82 o 
   4   4 -11       59.50       65.66      3.71 o 
   5   4 -11       31.15       32.04      3.15 o 
   6   4 -11        1.53        1.17      1.99 o 
   0   5 -11        4.12        1.96      1.38 o 
   1   5 -11       63.82       65.21      2.16 o 
   2   5 -11       13.03       11.66      1.21 o 
   3   5 -11      106.66      103.19      3.63 o 
   4   5 -11       11.90        8.77      2.13 o 
   5   5 -11       16.03       17.77      2.74 o 
   6   5 -11        3.10        0.50      2.06 o 
   1   6 -11        1.10        0.86      1.01 o 
   2   6 -11        6.85        6.87      1.46 o 
   3   6 -11        8.74       11.07      1.86 o 
   4   6 -11       21.14       23.04      3.02 o 
   5   6 -11        2.98       -0.43      1.95 o 
   2   7 -11        3.63        2.82      1.98 o 
   3   7 -11       20.91       22.21      3.74 o 
   4   7 -11        5.07        7.31      2.45 o 
   5   7 -11        8.16        8.77      2.91 o 
   2   8 -11        3.95        3.34      3.19 o 
   3   8 -11       13.19       10.25      2.78 o 
   1   9 -11        0.44       -2.11      2.11 o 
   0   0 -10     2889.08     2768.12     31.82 o 
   2   0 -10     1825.80     1879.80     45.69 o 
   4   0 -10       66.30       61.40      4.28 o 
   6   0 -10      446.56      440.16     14.22 o 
   1   1 -10      189.16      199.55      2.37 o 
   2   1 -10      152.16      173.09      3.37 o 
   3   1 -10       31.45       27.98      1.39 o 
   4   1 -10       34.53       33.74      2.41 o 
   5   1 -10       30.12       31.35      2.77 o 
   6   1 -10       32.40       30.87      6.50 o 
   7   1 -10        4.03        3.84      2.28 o 
   0   2 -10     1269.40     1185.87     10.63 o 
   1   2 -10       37.95       38.57      1.21 o 
   2   2 -10      728.87      750.86      6.06 o 
   3   2 -10       29.22       30.30      1.61 o 
   4   2 -10       18.34       22.87      2.20 o 
   5   2 -10       31.12       28.84      2.77 o 
   6   2 -10      248.28      255.47      7.48 o 
   7   2 -10        6.13        6.16      2.40 o 
   1   3 -10       99.40      109.99      2.12 o 
   2   3 -10      218.47      231.89      3.18 o 
   3   3 -10       74.29       84.64      2.76 o 
   4   3 -10       88.29       83.03      3.79 o 
   5   3 -10       28.26       37.12      3.17 o 
   6   3 -10      110.25      117.56      5.35 o 
   7   3 -10        8.59       10.48      2.86 o 
   0   4 -10      185.60      159.64      4.60 o 
   1   4 -10        1.43        0.79      0.69 o 
   2   4 -10      167.70      170.37      2.60 o 
   3   4 -10       18.03       17.68      1.45 o 
   4   4 -10       17.37       18.18      2.38 o 
   5   4 -10       22.01       18.17      2.76 o 
   6   4 -10       61.09       64.16      4.39 o 
   7   4 -10        1.65        2.71      2.27 o 
   1   5 -10       12.10       12.80      1.21 o 
   2   5 -10       21.45       18.40      1.27 o 
   3   5 -10       47.02       46.88      2.67 o 
   4   5 -10        5.06        3.51      2.10 o 
   5   5 -10       21.19       20.22      2.90 o 
   6   5 -10       31.79       24.34      6.21 o 
   1   6 -10        8.14        5.58      1.50 o 
   2   6 -10       50.69       53.75      2.74 o 
   3   6 -10        1.10        0.24      1.33 o 
   4   6 -10       26.56       27.94      3.73 o 
   5   6 -10        1.23        0.60      2.00 o 
   6   6 -10       23.14       15.17      4.35 o 
   2   7 -10        3.12        3.16      1.65 o 
   3   7 -10        3.88        7.50      1.94 o 
   4   7 -10       19.73       21.60      2.79 o 
   5   7 -10        0.86       -0.63      2.23 o 
   1   8 -10        5.89        2.61      3.41 o 
   2   8 -10        7.15        8.71      3.19 o 
   3   8 -10        0.52        1.33      2.28 o 
   4   8 -10        4.35        1.49      2.87 o 
   1   9 -10        0.55       -2.08      2.50 o 
   2   0  -9     2625.00     2720.93     43.69 o 
   4   0  -9      281.20      273.02      8.78 o 
   6   0  -9      147.00      146.53      7.98 o 
   0   1  -9       63.79       61.88      1.61 o 
   1   1  -9      505.55      494.90      4.82 o 
   2   1  -9      106.92      109.57      2.00 o 
   3   1  -9      499.00      513.94      6.56 o 
   4   1  -9       29.54       28.52      3.19 o 
   5   1  -9       98.49       93.46      5.99 o 
   6   1  -9       18.32       22.00      4.54 o 
   7   1  -9        1.30        3.47      2.26 o 
   1   2  -9       26.50       26.86      1.00 o 
   2   2  -9     1234.55     1272.43     10.23 o 
   3   2  -9       70.25       65.68      2.41 o 
   4   2  -9      253.42      244.37      6.08 o 
   5   2  -9       45.61       46.03      3.15 o 
   6   2  -9       63.26       74.02      4.23 o 
   7   2  -9        3.30        5.86      2.28 o 
   0   3  -9       89.81       87.18      2.99 o 
   1   3  -9       50.50       43.75      1.31 o 
   2   3  -9      145.01      140.04      2.08 o 
   3   3  -9      238.67      244.09      4.72 o 
   4   3  -9       76.80       75.50      3.55 o 
   5   3  -9       38.46       36.13      3.06 o 
   6   3  -9       54.20       55.17      3.95 o 
   7   3  -9        1.01       -1.14      5.77 o 
   1   4  -9        6.46        7.87      1.55 o 
   2   4  -9      159.32      169.62      2.59 o 
   3   4  -9       32.20       26.39      1.90 o 
   4   4  -9      182.40      184.59      4.75 o 
   5   4  -9       23.51       17.93      2.59 o 
   6   4  -9       32.20       41.35      3.65 o 
   7   4  -9        0.88        1.79      2.62 o 
   0   5  -9       25.30       27.00      2.83 o 
   1   5  -9        8.21        6.91      1.34 o 
   2   5  -9       33.45       36.71      1.60 o 
   3   5  -9       59.65       59.64      2.90 o 
   4   5  -9       20.23       20.57      2.18 o 
   5   5  -9        5.57        2.05      1.74 o 
   6   5  -9       12.25       11.96      3.05 o 
   1   6  -9        3.99        3.11      2.50 o 
   2   6  -9       13.34       15.75      1.39 o 
   3   6  -9        5.31        5.50      1.62 o 
   4   6  -9       64.76       55.75      3.30 o 
   5   6  -9        3.32       -0.83      2.61 o 
   6   6  -9       25.79       33.88      3.90 o 
   2   7  -9        7.08        6.65      1.36 o 
   3   7  -9        6.19        6.78      1.91 o 
   4   7  -9       18.53       20.02      2.66 o 
   5   7  -9        1.75        0.60      2.12 o 
   1   8  -9        4.58        3.63      2.09 o 
   2   8  -9        2.82        5.59      3.19 o 
   3   8  -9        6.84        6.34      2.61 o 
   4   8  -9        5.24        3.39      2.71 o 
   1   9  -9        0.62       -0.82      2.16 o 
   0   0  -8      892.11      836.77     15.89 o 
   2   0  -8      891.82      855.93     15.82 o 
   4   0  -8       90.61       94.71      4.86 o 
   6   0  -8       12.01       12.34      3.41 o 
   1   1  -8     1416.08     1407.42     10.92 o 
   2   1  -8       41.56       46.57      1.29 o 
   3   1  -8      253.56      248.34      3.08 o 
   4   1  -8       10.08       12.20      1.71 o 
   5   1  -8      652.12      681.44     11.83 o 
   6   1  -8        4.25        1.59      1.79 o 
   7   1  -8        3.06        3.31      4.17 o 
   0   2  -8      930.28      870.55      8.03 o 
   1   2  -8      536.37      563.06      5.71 o 
   2   2  -8      571.06      559.01      5.21 o 
   3   2  -8        3.91        4.59      0.65 o 
   4   2  -8       71.04       68.57      3.21 o 
   5   2  -8        6.40        7.43      1.90 o 
   6   2  -8        9.81       15.52      4.61 o 
   7   2  -8       21.34       21.12      3.03 o 
   1   3  -8      459.44      486.89      6.46 o 
   2   3  -8       64.18       63.43      1.38 o 
   3   3  -8      137.32      145.80      2.84 o 
   4   3  -8       25.53       24.14      1.93 o 
   5   3  -8      146.99      172.27      5.68 o 
   6   3  -8       14.34        9.32      2.31 o 
   7   3  -8       14.97       11.94      2.93 o 
   0   4  -8      544.00      549.00     10.85 o 
   1   4  -8      176.23      186.80      7.73 o 
   2   4  -8      138.87      145.62      2.37 o 
   3   4  -8        6.94        6.83      1.03 o 
   4   4  -8      100.97       99.27      3.51 o 
   5   4  -8        0.38       -0.46      1.43 o 
   6   4  -8        9.91        9.06      2.37 o 
   7   4  -8       14.29       10.31      2.90 o 
   1   5  -8      122.83      139.68      4.25 o 
   2   5  -8        9.12        9.27      1.02 o 
   3   5  -8      286.15      261.23      5.74 o 
   4   5  -8        2.37        0.34      1.32 o 
   5   5  -8        1.48        1.89      1.80 o 
   6   5  -8        4.46        0.62      2.06 o 
   1   6  -8        3.35        1.16      1.96 o 
   2   6  -8       12.97       16.02      1.85 o 
   3   6  -8       12.34        8.30      1.81 o 
   4   6  -8       66.37       64.69      3.51 o 
   5   6  -8        6.69        8.05      2.54 o 
   6   6  -8        6.70        9.53      3.01 o 
   2   7  -8        4.63        4.15      1.31 o 
   3   7  -8      107.59       97.53      4.46 o 
   4   7  -8        9.62        3.54      1.96 o 
   5   7  -8        0.39        0.58      2.22 o 
   1   8  -8       10.89       17.32      3.81 o 
   2   8  -8        1.15        2.86      1.97 o 
   3   8  -8        8.35        6.67      2.17 o 
   4   8  -8       10.06        8.50      2.41 o 
   1   9  -8        8.21        6.16      4.97 o 
   2   9  -8        1.23        0.36      3.34 o 
   2   0  -7      424.11      410.79      5.54 o 
   4   0  -7      292.93      277.30      8.64 o 
   6   0  -7       24.74       25.98      3.92 o 
   0   1  -7      160.94      142.72      2.57 o 
   1   1  -7     5999.24     5862.97     41.47 o 
   2   1  -7       17.71       16.07      0.87 o 
   3   1  -7      425.01      420.12      4.55 o 
   4   1  -7       18.84       21.96      1.50 o 
   5   1  -7     1023.30     1030.23     23.26 o 
   6   1  -7        1.66        1.66      1.85 o 
   7   1  -7        7.33        6.50      2.35 o 
   1   2  -7      642.72      670.63      6.60 o 
   2   2  -7      141.29      133.24      2.11 o 
   3   2  -7       86.00       82.77      1.86 o 
   4   2  -7      184.01      170.10      3.85 o 
   5   2  -7      160.37      144.80      5.03 o 
   6   2  -7        5.50        3.56      2.65 o 
   7   2  -7        9.50       11.09      4.61 o 
   0   3  -7      120.28      118.50      4.64 o 
   1   3  -7     1228.88     1186.05     12.02 o 
   2   3  -7       18.34       17.73      0.81 o 
   3   3  -7      105.11       95.39      2.31 o 
   4   3  -7       47.97       48.65      2.34 o 
   5   3  -7      402.47      385.23      8.71 o 
   6   3  -7        4.70        5.63      2.14 o 
   7   3  -7        3.95        3.68      3.16 o 
   1   4  -7      220.60      237.85      5.46 o 
   2   4  -7        9.89       10.71      0.81 o 
   3   4  -7       61.47       60.79      2.71 o 
   4   4  -7       58.35       67.22      3.00 o 
   5   4  -7      106.46      102.10      4.57 o 
   6   4  -7        2.72        3.37      2.04 o 
   7   4  -7        5.34        2.39      2.35 o 
   0   5  -7        2.81        7.55      1.60 o 
   1   5  -7      147.29      149.82      3.75 o 
   2   5  -7        0.19        0.47      0.61 o 
   3   5  -7      133.26      134.43      3.39 o 
   4   5  -7        6.23        6.22      1.58 o 
   5   5  -7       67.90       62.81     10.85 o 
   6   5  -7        1.01        0.03      1.81 o 
   1   6  -7       21.39       20.25      3.63 o 
   2   6  -7        2.44        0.80      0.87 o 
   3   6  -7        1.58        2.03      1.37 o 
   4   6  -7       17.60       21.74      3.55 o 
   5   6  -7        0.78       -0.11      1.81 o 
   6   6  -7        3.12        4.13      2.33 o 
   2   7  -7        3.21        2.39      1.16 o 
   3   7  -7       40.05       34.93      2.98 o 
   4   7  -7        7.22        4.46      1.95 o 
   5   7  -7        7.78        8.87      3.05 o 
   1   8  -7       13.83       10.47      2.42 o 
   2   8  -7        2.91        4.50      2.14 o 
   3   8  -7        5.85        8.69      2.25 o 
   4   8  -7        5.83        8.22      2.47 o 
   1   9  -7        1.57        2.53      2.32 o 
   2   9  -7        0.26       -3.48      3.48 o 
   0   0  -6       23.64       23.30      1.52 o 
   2   0  -6     1430.10     1372.04     15.74 o 
   4   0  -6      173.27      175.10      4.06 o 
   6   0  -6       13.62        8.78      2.90 o 
   8   0  -6       11.53       15.53      4.57 o 
   1   1  -6       39.36       38.22      1.15 o 
   2   1  -6       63.23       65.11      1.22 o 
   3   1  -6      290.74      302.58      3.65 o 
   4   1  -6       58.06       55.34      2.37 o 
   5   1  -6        9.48        6.44      1.67 o 
   6   1  -6        4.52        4.94      2.65 o 
   7   1  -6        3.13        3.61      2.23 o 
   0   2  -6      499.76      503.38      7.72 o 
   1   2  -6      356.72      355.81      4.08 o 
   2   2  -6      418.97      378.68      3.90 o 
   3   2  -6       57.45       63.48      3.02 o 
   4   2  -6      223.66      222.73      4.45 o 
   5   2  -6       14.15       15.00      2.18 o 
   6   2  -6        4.31        7.24      2.08 o 
   7   2  -6        0.50       -0.19      1.90 o 
   1   3  -6       99.13      105.47      3.59 o 
   2   3  -6      180.94      195.12      2.82 o 
   3   3  -6      164.95      175.65      3.13 o 
   4   3  -6      172.01      181.73      4.30 o 
   5   3  -6       12.70       12.60      3.08 o 
   6   3  -6       13.26       12.37      2.48 o 
   7   3  -6        4.11        6.44      2.51 o 
   0   4  -6     1071.15     1129.95     17.64 o 
   1   4  -6      158.43      168.34      3.60 o 
   2   4  -6       16.81       22.49      1.03 o 
   3   4  -6       43.68       49.16      4.57 o 
   4   4  -6      232.09      232.13      5.28 o 
   5   4  -6        7.60        8.46      2.00 o 
   6   4  -6        9.89       14.40      2.63 o 
   7   4  -6        0.74        1.21      2.69 o 
   1   5  -6      116.25      114.71      4.52 o 
   2   5  -6       48.86       46.54      1.94 o 
   3   5  -6      197.14      192.45      4.60 o 
   4   5  -6       31.27       30.98      2.93 o 
   5   5  -6       19.32       23.60      4.50 o 
   6   5  -6        1.72        0.88      2.02 o 
   1   6  -6        4.88        4.31      1.54 o 
   2   6  -6       51.89       53.96      2.37 o 
   3   6  -6       13.45        9.78      1.57 o 
   4   6  -6      101.74      108.92      4.39 o 
   5   6  -6        0.17       -1.36      1.66 o 
   6   6  -6        9.30        9.42      2.80 o 
   1   7  -6       30.70       23.09      3.19 o 
   2   7  -6        5.59        6.17      1.53 o 
   3   7  -6       69.18       65.40      3.59 o 
   4   7  -6        2.11        1.32      1.75 o 
   5   7  -6        7.22        5.81      2.41 o 
   1   8  -6        3.09        1.08      1.74 o 
   2   8  -6       17.08       20.09      2.45 o 
   3   8  -6        7.06        6.43      2.14 o 
   4   8  -6       14.14       11.43      2.45 o 
   1   9  -6        2.29        1.24      2.43 o 
   2   9  -6        1.00       -2.32      3.85 o 
   2   0  -5       51.88       52.45      1.44 o 
   4   0  -5      114.66      116.39      3.21 o 
   6   0  -5      145.36      129.18      7.11 o 
   8   0  -5        6.28        8.42      3.92 o 
   0   1  -5      925.68      885.37     11.07 o 
   1   1  -5     2453.27     2387.63     18.73 o 
   2   1  -5      740.95      761.72      6.81 o 
   3   1  -5      136.83      123.56      2.13 o 
   4   1  -5      122.09      123.35      2.43 o 
   5   1  -5       48.46       57.96      4.28 o 
   6   1  -5        2.39        5.28      1.87 o 
   7   1  -5        2.95        2.43      2.10 o 
   8   1  -5        0.44       -1.85      2.33 o 
   1   2  -5       17.32       19.02      0.85 o 
   2   2  -5      218.65      213.69      2.69 o 
   3   2  -5        1.02        2.77      0.60 o 
   4   2  -5      127.80      128.97      2.70 o 
   5   2  -5        9.76       14.17      3.16 o 
   6   2  -5       71.09       61.79      3.72 o 
   7   2  -5        0.78        0.32      3.63 o 
   0   3  -5      954.20      974.23     18.14 o 
   1   3  -5      441.05      430.04      5.79 o 
   2   3  -5     1559.83     1599.85     12.72 o 
   3   3  -5       17.53       17.24      1.55 o 
   4   3  -5      357.70      367.98     10.68 o 
   5   3  -5       14.83       21.59      2.49 o 
   6   3  -5        5.16        7.47      2.14 o 
   7   3  -5        1.94        2.64      2.17 o 
   1   4  -5        2.97        2.01      0.74 o 
   2   4  -5      525.94      538.84      5.59 o 
   3   4  -5        0.38        0.92      0.76 o 
   4   4  -5      141.32      142.40      4.07 o 
   5   4  -5        2.09        2.35      1.39 o 
   6   4  -5       38.27       46.36      4.83 o 
   7   4  -5        0.30        0.59      3.70 o 
   0   5  -5       71.65       69.96      3.56 o 
   1   5  -5       62.98       66.40      6.75 o 
   2   5  -5      325.45      332.24      5.13 o 
   3   5  -5       34.28       36.84      2.37 o 
   4   5  -5       85.08       83.30      3.44 o 
   5   5  -5        9.47       15.47      2.07 o 
   6   5  -5        0.58       -0.36      1.85 o 
   1   6  -5       16.13       15.44      2.31 o 
   2   6  -5      255.75      271.13      5.01 o 
   3   6  -5        0.30        1.61      1.16 o 
   4   6  -5       73.19       67.34      3.53 o 
   5   6  -5        5.05        3.03      1.74 o 
   6   6  -5       28.26       23.80      4.79 o 
   1   7  -5        8.76        8.80      1.64 o 
   2   7  -5        2.89        1.86      1.54 o 
   3   7  -5        1.50        3.75      1.46 o 
   4   7  -5        0.61        1.75      1.73 o 
   5   7  -5        2.86        2.78      2.98 o 
   1   8  -5       10.43       15.81      2.98 o 
   2   8  -5       41.81       44.78      4.09 o 
   3   8  -5        0.07        2.00      1.78 o 
   4   8  -5       12.64        8.64      2.45 o 
   0   9  -5        2.38        5.89      3.01 o 
   1   9  -5        1.20        4.33      2.24 o 
   2   9  -5        1.94        1.23      3.85 o 
   2   0  -4     1921.80     1939.66     21.53 o 
   4   0  -4      176.15      163.23      7.55 o 
   6   0  -4      128.89      128.16      6.97 o 
   8   0  -4        2.21        0.22      3.27 o 
   1   1  -4      495.38      484.38      3.61 o 
   2   1  -4      108.71      106.85      1.69 o 
   3   1  -4      292.44      290.69      4.20 o 
   4   1  -4       36.67       41.02      1.49 o 
   5   1  -4       41.05       36.55      3.99 o 
   6   1  -4        0.90        1.74      1.64 o 
   7   1  -4        1.56        2.85      2.10 o 
   8   1  -4        2.56       -0.80      2.31 o 
   0   2  -4       59.00       54.50      5.37 o 
   1   2  -4      517.71      542.86      6.33 o 
   2   2  -4     2798.11     2900.46     23.07 o 
   3   2  -4       35.82       35.48      1.32 o 
   4   2  -4      134.01      135.18      2.75 o 
   5   2  -4       16.96       20.22      1.92 o 
   6   2  -4       97.37       92.74      4.36 o 
   7   2  -4        2.27        3.91      2.21 o 
   1   3  -4       53.58       55.85      2.25 o 
   2   3  -4      238.02      241.31      3.17 o 
   3   3  -4      460.69      462.19      5.69 o 
   4   3  -4      127.66      138.00      3.01 o 
   5   3  -4       44.80       47.54      2.61 o 
   6   3  -4        2.15        2.03      1.69 o 
   7   3  -4        3.16        6.69      2.28 o 
   0   4  -4     1383.65     1295.15     23.30 o 
   1   4  -4      220.60      230.01      4.12 o 
   2   4  -4     1872.20     1888.63     21.91 o 
   3   4  -4        6.41        8.66      1.06 o 
   4   4  -4       54.34       59.74      2.28 o 
   5   4  -4       14.15       14.36      1.91 o 
   6   4  -4       46.14       45.51      4.06 o 
   7   4  -4        2.07        3.92      2.83 o 
   1   5  -4       27.31       29.11      2.54 o 
   2   5  -4       34.29       35.60      1.76 o 
   3   5  -4      347.69      357.86      6.13 o 
   4   5  -4       43.46       46.10      2.77 o 
   5   5  -4       30.20       35.69      2.74 o 
   6   5  -4        0.71        1.94      2.50 o 
   1   6  -4       36.81       40.50      2.39 o 
   2   6  -4      583.22      578.92      7.83 o 
   3   6  -4        2.26        2.53      1.18 o 
   4   6  -4       22.67       19.29      2.30 o 
   5   6  -4        0.86       -0.16      1.53 o 
   6   6  -4       16.04        4.94      3.48 o 
   1   7  -4       13.03       12.64      1.85 o 
   2   7  -4        0.50        1.39      1.10 o 
   3   7  -4       96.58      101.70      3.57 o 
   4   7  -4        6.77        6.12      2.07 o 
   5   7  -4        8.24        9.75      3.00 o 
   1   8  -4       12.33       10.24      4.90 o 
   2   8  -4      103.34       96.19      5.46 o 
   3   8  -4        0.89        0.94      1.68 o 
   4   8  -4        5.08        2.84      2.64 o 
   1   9  -4        8.20        7.63      2.48 o 
   2   9  -4        1.17       -0.65      3.41 o 
   3   9  -4        9.72        8.71      4.21 o 
   2   0  -3      573.61      570.98      7.36 o 
   4   0  -3       27.34       27.60      1.81 o 
   6   0  -3       35.96       33.02      4.06 o 
   8   0  -3        4.52        6.39      3.77 o 
   1   1  -3     9518.75     9260.42    111.42 o 
   2   1  -3      127.80      138.30      2.00 o 
   3   1  -3      557.40      625.52      6.36 o 
   4   1  -3        0.79        1.19      0.62 o 
   5   1  -3       64.35       64.19      2.66 o 
   6   1  -3        4.88        4.25      1.77 o 
   7   1  -3       36.31       37.77      3.41 o 
   8   1  -3        1.50        1.03      2.33 o 
   1   2  -3     2627.09     2592.38     24.14 o 
   2   2  -3      281.48      281.39      3.60 o 
   3   2  -3        5.29        2.40      0.64 o 
   4   2  -3       29.52       32.08      1.48 o 
   5   2  -3       49.24       43.64      2.30 o 
   6   2  -3       23.13       20.73      2.51 o 
   7   2  -3        1.92       -1.02      1.90 o 
   0   3  -3       88.18       80.20      2.82 o 
   1   3  -3     3369.82     3369.05     32.13 o 
   2   3  -3      165.46      178.38      3.46 o 
   3   3  -3      203.13      192.96      3.34 o 
   4   3  -3        1.85        4.07      0.91 o 
   5   3  -3       42.72       43.45      2.54 o 
   6   3  -3       11.43       10.80      3.88 o 
   7   3  -3       16.43       13.22      2.75 o 
   1   4  -3      765.87      773.74      9.27 o 
   2   4  -3       53.90       58.06      2.36 o 
   3   4  -3        7.33        8.76      1.07 o 
   4   4  -3       30.61       33.28      1.88 o 
   5   4  -3       30.76       28.40      3.39 o 
   6   4  -3       10.69       11.39      2.76 o 
   7   4  -3        2.21        4.06      3.27 o 
   0   5  -3       42.61       42.26      2.21 o 
   1   5  -3      809.15      825.59     13.59 o 
   2   5  -3       24.89       22.54      1.49 o 
   3   5  -3      424.69      442.32      7.59 o 
   4   5  -3        9.36       11.38      1.51 o 
   5   5  -3       25.61       29.46      2.52 o 
   6   5  -3        0.67       -0.07      2.76 o 
   1   6  -3       49.81       47.98      4.65 o 
   2   6  -3        6.30        7.00      1.44 o 
   3   6  -3        7.95       10.54      1.72 o 
   4   6  -3       10.18       11.59      1.99 o 
   5   6  -3        0.89       -0.38      1.52 o 
   6   6  -3        4.05        7.18      3.77 o 
   1   7  -3      113.88      111.13      3.94 o 
   2   7  -3       32.59       31.99      3.90 o 
   3   7  -3      120.18      122.46      5.76 o 
   4   7  -3        7.33        7.63      2.00 o 
   5   7  -3        7.51        9.29      4.79 o 
   1   8  -3       18.64       16.58      2.29 o 
   2   8  -3        0.76       -0.17      2.05 o 
   3   8  -3        2.85        1.95      1.76 o 
   4   8  -3        1.63       -1.41      2.28 o 
   0   9  -3        0.08        1.38      2.07 o 
   1   9  -3       14.13       22.42      4.25 o 
   2   9  -3        4.84        5.04      3.96 o 
   2   0  -2     1292.41     1236.38     14.41 o 
   4   0  -2        4.08        4.29      1.42 o 
   6   0  -2        2.58        4.64      2.69 o 
   8   0  -2        0.92       -0.58      3.27 o 
   1   1  -2    11945.44    11668.60    100.77 o 
   2   1  -2       29.52       29.27      0.91 o 
   3   1  -2      526.30      574.75      5.94 o 
   4   1  -2       12.65       14.51      1.34 o 
   5   1  -2        6.22        8.59      1.05 o 
   6   1  -2        0.10       -0.98      1.41 o 
   7   1  -2       47.78       46.54      3.67 o 
   8   1  -2        0.42        1.01      4.17 o 
   0   2  -2      385.06      396.13      6.23 o 
   1   2  -2     6199.22     6270.13     46.44 o 
   2   2  -2      851.59      805.07      7.66 o 
   3   2  -2      282.32      310.30      4.10 o 
   4   2  -2        4.41        4.68      0.91 o 
   5   2  -2       44.63       50.67      2.41 o 
   6   2  -2        3.59        4.32      1.74 o 
   7   2  -2        6.32        2.17      3.45 o 
   1   3  -2     2331.50     2357.49     17.12 o 
   2   3  -2       47.09       49.58      1.83 o 
   3   3  -2      271.39      288.85      5.46 o 
   4   3  -2       33.93       36.06      2.06 o 
   5   3  -2       16.30       15.27      1.75 o 
   6   3  -2        0.27        1.89      2.36 o 
   7   3  -2       10.11       11.32      3.77 o 
   0   4  -2      391.71      396.11     11.10 o 
   1   4  -2     1216.70     1208.36     10.02 o 
   2   4  -2      336.79      328.42      5.55 o 
   3   4  -2      127.62      133.57      3.01 o 
   4   4  -2        7.44        8.27      1.20 o 
   5   4  -2       17.96       16.26      1.99 o 
   6   4  -2        4.18        6.36      2.05 o 
   7   4  -2        7.91       10.02      3.63 o 
   1   5  -2      310.22      312.43      6.18 o 
   2   5  -2        9.29        6.83      1.28 o 
   3   5  -2      162.91      152.35      4.12 o 
   4   5  -2       10.42       10.33      1.42 o 
   5   5  -2       33.39       31.02      2.58 o 
   6   5  -2        0.04        3.19      2.98 o 
   0   6  -2       34.48       32.95      4.21 o 
   1   6  -2       31.21       30.64      2.12 o 
   2   6  -2       51.83       53.24      2.88 o 
   3   6  -2       28.40       38.89      2.53 o 
   4   6  -2        0.63        0.80      1.39 o 
   5   6  -2        1.03        2.79      2.18 o 
   6   6  -2        1.17       -2.18      2.76 o 
   1   7  -2       47.10       47.35      2.79 o 
   2   7  -2       13.78       11.76      2.54 o 
   3   7  -2       60.94       51.48      3.69 o 
   4   7  -2        3.97        3.81      2.54 o 
   5   7  -2       23.60       24.11      3.70 o 
   0   8  -2       15.64       15.06      2.68 o 
   1   8  -2       41.06       42.09      3.98 o 
   2   8  -2        1.77        0.80      2.69 o 
   3   8  -2        3.45        4.89      3.05 o 
   4   8  -2        1.20        1.54      2.56 o 
   1   9  -2       15.59       19.77      3.16 o 
   2   9  -2        3.75        0.00      3.34 o 
   3   9  -2        9.06        5.08      3.70 o 
   2   0  -1     1363.01     1318.18     15.29 o 
   4   0  -1      895.99      940.58     12.82 o 
   6   0  -1       17.09       14.22      3.05 o 
   8   0  -1        4.89       -1.02      3.19 o 
   0   1  -1        1.93        0.58      0.44 o 
   1   1  -1     4094.03     3999.60     30.33 o 
   2   1  -1      510.70      531.84      5.16 o 
   3   1  -1     2775.68     2874.18     22.75 o 
   4   1  -1       15.48       15.50      1.53 o 
   5   1  -1       10.52        8.90      1.31 o 
   6   1  -1        0.42        0.64      1.51 o 
   7   1  -1       15.09       15.66      2.67 o 
   8   1  -1        4.17       -1.16      3.34 o 
   1   2  -1      715.15      717.21      6.56 o 
   2   2  -1      132.80      134.03      2.26 o 
   3   2  -1       46.55       50.64      1.55 o 
   4   2  -1      446.15      448.51      5.64 o 
   5   2  -1        3.34        2.65      0.92 o 
   6   2  -1        6.60        6.34      2.29 o 
   7   2  -1        1.33       -0.58      1.90 o 
   0   3  -1       11.98       10.96      1.81 o 
   1   3  -1     1105.68     1105.66     12.08 o 
   2   3  -1      838.59      861.24      9.81 o 
   3   3  -1      564.86      589.22      6.71 o 
   4   3  -1       42.43       45.66      1.88 o 
   5   3  -1        1.70        1.17      1.13 o 
   6   3  -1        0.57        0.68      1.58 o 
   7   3  -1        2.34       -1.89      2.25 o 
   1   4  -1      107.48      119.38      3.50 o 
   2   4  -1       84.83       77.49      2.56 o 
   3   4  -1       26.03       22.70      1.76 o 
   4   4  -1       61.99       63.12      2.33 o 
   5   4  -1        2.49        2.44      1.30 o 
   6   4  -1        1.23       -1.96      1.96 o 
   7   4  -1        1.88        4.28      3.12 o 
   0   5  -1        5.46        7.40      2.47 o 
   1   5  -1      148.54      147.02      3.54 o 
   2   5  -1       64.25       59.21      2.60 o 
   3   5  -1        9.94        8.33      2.23 o 
   4   5  -1        7.58        5.40      1.43 o 
   5   5  -1        0.91        1.80      1.64 o 
   6   5  -1        0.36        1.02      2.69 o 
   1   6  -1        2.13        0.96      0.99 o 
   2   6  -1       84.63       78.59      4.28 o 
   3   6  -1        3.37        4.94      1.39 o 
   4   6  -1        5.72        5.15      1.70 o 
   5   6  -1        0.37       -0.26      1.97 o 
   6   6  -1        2.49       -2.90      2.90 o 
   0   7  -1        3.58        5.52      2.83 o 
   1   7  -1       44.53       44.35      2.74 o 
   2   7  -1       74.06       68.81      4.61 o 
   3   7  -1        4.57        3.43      1.58 o 
   4   7  -1        1.76        0.90      1.67 o 
   5   7  -1        0.72        2.58      2.35 o 
   1   8  -1       11.98       13.82      2.01 o 
   2   8  -1       24.76       23.46      3.35 o 
   3   8  -1        2.26       -1.37      2.00 o 
   4   8  -1        4.29       10.86      3.19 o 
   0   9  -1        2.71        1.45      2.12 o 
   1   9  -1       21.02       17.29      3.02 o 
   2   9  -1       44.82       46.44      6.31 o 
   3   9  -1       10.37       13.35      4.50 o 
   2   0   0     3328.24     3260.12     35.36 o 
   4   0   0     2235.05     2324.06     27.40 o 
   6   0   0       13.94       17.42      3.19 o 
   8   0   0        0.52        2.54      3.56 o 
   1   1   0      302.91      329.56      6.31 o 
   2   1   0      136.47      146.56      2.15 o 
   3   1   0      285.95      267.13      3.72 o 
   4   1   0       33.21       33.93      1.43 o 
   5   1   0      107.13      105.78      2.63 o 
   6   1   0        0.52       -0.85      1.46 o 
   7   1   0        1.11        2.29      2.65 o 
   8   1   0        0.05       -3.05      3.05 o 
   0   2   0    70119.96    72569.16   1165.46 o 
   1   2   0      440.17      413.63      4.27 o 
   2   2   0      662.30      638.45      7.28 o 
   3   2   0       63.84       57.67      1.83 o 
   4   2   0     1025.30     1020.80     10.17 o 
   5   2   0        7.96        8.89      1.14 o 
   6   2   0        0.72       -0.70      1.31 o 
   7   2   0        0.02        1.31      2.83 o 
   1   3   0        6.20        7.97      0.74 o 
   2   3   0      208.51      218.80      3.84 o 
   3   3   0       90.03       92.43      3.26 o 
   4   3   0       89.38       88.61      2.48 o 
   5   3   0       49.27       51.01      2.20 o 
   6   3   0        1.18        1.41      1.44 o 
   7   3   0        0.09       -2.47      2.47 o 
   0   4   0     2783.07     2889.81     48.77 o 
   1   4   0        1.48        1.88      0.64 o 
   2   4   0        1.05        7.34      2.77 o 
   3   4   0       10.94       10.94      1.78 o 
   4   4   0      135.77      134.76      3.29 o 
   5   4   0        0.06        1.21      1.00 o 
   6   4   0        5.25        5.62      2.29 o 
   7   4   0        0.61        1.09      2.98 o 
   1   5   0        4.28        2.30      0.92 o 
   2   5   0        7.79        8.92      1.38 o 
   3   5   0       14.81       19.02      1.77 o 
   4   5   0       16.16       12.66      1.53 o 
   5   5   0       13.26       12.76      3.77 o 
   6   5   0        0.22        0.91      1.99 o 
   0   6   0       54.49       52.91      5.01 o 
   1   6   0       64.63       58.85      2.68 o 
   2   6   0        7.57        7.62      1.68 o 
   3   6   0        0.30       -1.01      1.28 o 
   4   6   0       15.15       15.70      2.14 o 
   5   6   0        2.82        7.34      2.51 o 
   6   6   0        6.92       11.19      3.13 o 
   1   7   0        0.41        0.92      1.15 o 
   2   7   0       13.43       13.35      2.54 o 
   3   7   0        2.51        3.03      2.07 o 
   4   7   0        1.11        1.98      1.77 o 
   5   7   0        3.09        1.88      3.63 o 
   0   8   0       50.60       49.29      4.03 o 
   1   8   0       35.15       28.60      2.67 o 
   2   8   0        1.08        1.45      2.02 o 
   3   8   0        0.97       -0.10      1.87 o 
   4   8   0       10.69       13.23      3.04 o 
   1   9   0        7.60        7.31      1.79 o 
   2   9   0        9.86       10.73      3.15 o 
   2   0   1     1383.51     1332.07     15.37 o 
   4   0   1      877.83      927.15     12.91 o 
   6   0   1       16.81       13.28      2.98 o 
   0   1   1        1.97        1.81      0.51 o 
   1   1   1     4046.70     4038.05     42.82 o 
   2   1   1      509.24      535.00      6.27 o 
   3   1   1     2755.78     2827.92     22.76 o 
   4   1   1       15.31       17.27      1.12 o 
   5   1   1       10.88        9.38      1.06 o 
   6   1   1        0.42        0.77      1.13 o 
   7   1   1       15.02       11.97      2.36 o 
   8   1   1        4.18       -2.10      3.77 o 
   1   2   1      715.12      721.72      8.95 o 
   2   2   1      137.38      136.01      2.58 o 
   3   2   1       46.53       47.54      1.53 o 
   4   2   1      435.55      444.78      5.68 o 
   5   2   1        3.34        3.51      0.95 o 
   6   2   1        6.32        3.84      1.99 o 
   7   2   1        1.33       -0.65      2.54 o 
   0   3   1       11.71       12.34      1.81 o 
   1   3   1     1084.95     1095.56      9.99 o 
   2   3   1      834.76      865.81     17.56 o 
   3   3   1      561.54      575.52      6.66 o 
   4   3   1       41.85       47.56      1.91 o 
   5   3   1        1.67        1.19      1.40 o 
   6   3   1        0.59        1.21      1.67 o 
   7   3   1        2.29        3.48      2.83 o 
   1   4   1      107.46      115.91      2.55 o 
   2   4   1       81.96       80.89      2.60 o 
   3   4   1       26.02       25.24      1.68 o 
   4   4   1       59.63       65.41      2.37 o 
   5   4   1        2.50        3.05      1.14 o 
   6   4   1        1.06        3.05      2.00 o 
   7   4   1        1.88        0.87      3.12 o 
   0   5   1        5.31        6.24      2.18 o 
   1   5   1      142.90      139.60      3.64 o 
   2   5   1       63.77       60.96      2.60 o 
   3   5   1       10.57       10.53      1.49 o 
   4   5   1        7.40        7.98      1.34 o 
   5   5   1        0.79        1.80      1.70 o 
   6   5   1        0.37       -1.73      2.00 o 
   1   6   1        2.12        2.44      1.04 o 
   2   6   1       83.44       86.57      3.36 o 
   3   6   1        3.37        1.21      1.25 o 
   4   6   1        5.36        7.61      1.77 o 
   5   6   1        0.37       -0.01      2.13 o 
   6   6   1        2.43       -0.55      2.34 o 
   0   7   1        3.47        3.79      2.36 o 
   1   7   1       42.89       38.72      2.81 o 
   2   7   1       74.59       66.34      4.18 o 
   3   7   1        4.31        5.37      2.16 o 
   4   7   1        1.80        2.41      1.71 o 
   5   7   1        0.68        0.43      2.39 o 
   1   8   1       11.99       11.80      2.87 o 
   2   8   1       24.57       25.89      3.45 o 
   3   8   1        2.26        0.10      2.83 o 
   4   8   1        4.18        4.20      2.89 o 
   0   9   1        2.66        3.24      2.18 o 
   1   9   1       20.70       23.11      2.52 o 
   2   9   1       44.95       47.17      6.10 o 
   2   0   2     1295.86     1250.80     17.42 o 
   4   0   2        3.12        5.29      1.16 o 
   6   0   2        2.57        4.85      1.59 o 
   1   1   2    11901.06    11334.48    120.49 o 
   2   1   2       29.52       29.63      0.95 o 
   3   1   2      543.42      583.48      6.05 o 
   4   1   2       12.65       14.73      1.06 o 
   5   1   2        5.42        4.23      1.24 o 
   6   1   2        0.10       -0.85      1.12 o 
   7   1   2       48.06       44.12      4.94 o 
   8   1   2        0.42       -1.02      3.63 o 
   0   2   2      425.06      431.74      9.00 o 
   1   2   2     6188.50     6142.67     66.20 o 
   2   2   2      873.95      821.75      9.48 o 
   3   2   2      281.39      302.74      4.59 o 
   4   2   2        5.45        5.29      0.86 o 
   5   2   2       44.29       45.19      1.96 o 
   6   2   2        3.79        3.71      1.36 o 
   7   2   2        6.30        6.39      3.05 o 
   1   3   2     2318.14     2340.62     17.16 o 
   2   3   2       47.11       48.53      2.18 o 
   3   3   2      279.72      289.61      4.25 o 
   4   3   2       33.89       33.38      1.65 o 
   5   3   2       14.87       16.44      1.53 o 
   6   3   2        0.28        0.29      1.58 o 
   7   3   2       10.28        3.99      3.05 o 
   0   4   2      406.93      398.43     11.03 o 
   1   4   2     1211.00     1205.07     10.46 o 
   2   4   2      349.47      333.76      5.52 o 
   3   4   2      127.08      127.37      4.88 o 
   4   4   2        8.15        8.62      1.26 o 
   5   4   2       17.69       18.03      2.00 o 
   6   4   2        4.35        4.09      2.21 o 
   7   4   2        7.90       10.96      3.85 o 
   1   5   2      308.56      309.63      5.63 o 
   2   5   2        9.29        7.73      1.33 o 
   3   5   2      165.33      161.36      4.69 o 
   4   5   2       10.38       11.07      1.80 o 
   5   5   2       32.40       32.14      2.59 o 
   6   5   2        0.04       -1.95      1.95 o 
   0   6   2       35.94       36.59      2.90 o 
   1   6   2       30.90       30.13      2.46 o 
   2   6   2       54.22       53.13      2.80 o 
   3   6   2       28.36       33.73      3.18 o 
   4   6   2        0.66       -0.12      1.37 o 
   5   6   2        1.00       -0.82      2.03 o 
   6   6   2        1.21       -2.24      2.24 o 
   1   7   2       46.89       47.12      3.61 o 
   2   7   2       13.77       16.08      2.69 o 
   3   7   2       61.38       50.81      3.97 o 
   4   7   2        3.96        0.47      1.76 o 
   5   7   2       23.29       25.19      5.73 o 
   0   8   2       15.19       15.35      2.14 o 
   1   8   2       41.30       43.58      2.99 o 
   2   8   2        1.91        2.70      2.24 o 
   3   8   2        3.46        1.63      2.11 o 
   4   8   2        1.18       -0.96      1.92 o 
   1   9   2       15.52       15.87      3.25 o 
   2   9   2        3.75        3.05      3.41 o 
   2   0   3      585.43      574.84      7.61 o 
   4   0   3       24.20       23.24      1.67 o 
   6   0   3       35.09       31.70      2.67 o 
   0   1   3       39.67       33.78      0.84 o 
   1   1   3     9713.95     9340.86     97.07 o 
   2   1   3      127.89      136.13      2.05 o 
   3   1   3      587.75      656.46      6.54 o 
   4   1   3        0.79        1.75      0.62 o 
   5   1   3       67.18       64.19      2.91 o 
   6   1   3        4.92        5.46      1.22 o 
   7   1   3       36.26       36.14      4.79 o 
   1   2   3     2627.27     2605.96     23.49 o 
   2   2   3      290.30      298.88      4.16 o 
   3   2   3        5.30        2.91      0.61 o 
   4   2   3       27.77       29.84      1.46 o 
   5   2   3       49.19       46.64      1.99 o 
   6   2   3       22.80       21.72      2.04 o 
   7   2   3        1.91       -1.02      2.69 o 
   0   3   3       88.53       89.56      4.14 o 
   1   3   3     3433.16     3415.36     27.02 o 
   2   3   3      165.04      179.88      4.42 o 
   3   3   3      204.74      187.47      6.82 o 
   4   3   3        1.72        0.57      0.76 o 
   5   3   3       43.87       44.16      2.12 o 
   6   3   3       11.56        6.49      2.09 o 
   7   3   3       16.30       14.51      3.85 o 
   1   4   3      765.92      764.57      8.23 o 
   2   4   3       56.57       63.21      2.39 o 
   3   4   3        7.34        7.28      1.15 o 
   4   4   3       30.85       39.66      2.33 o 
   5   4   3       30.73       26.65      2.27 o 
   6   4   3       10.93       14.24      2.66 o 
   7   4   3        2.19        1.67      3.05 o 
   0   5   3       42.79       44.78      4.14 o 
   1   5   3      819.83      804.54     14.16 o 
   2   5   3       24.26       21.64      1.78 o 
   3   5   3      420.91      439.83      7.35 o 
   4   5   3        9.23        8.64      1.72 o 
   5   5   3       25.91       30.33      2.61 o 
   6   5   3        0.70        0.72      2.09 o 
   1   6   3       49.78       45.52      2.52 o 
   2   6   3        6.60        5.13      1.82 o 
   3   6   3        7.96        8.60      2.15 o 
   4   6   3       10.50       12.35      2.44 o 
   5   6   3        0.89        1.67      1.76 o 
   6   6   3        4.19        4.86      3.52 o 
   0   7   3        7.84        8.07      1.56 o 
   1   7   3      115.48      123.25      4.13 o 
   2   7   3       32.34       29.95      3.22 o 
   3   7   3      119.25      118.77     13.06 o 
   4   7   3        7.30       10.27      2.66 o 
   5   7   3        7.57       10.47      3.16 o 
   1   8   3       18.60       20.40      2.16 o 
   2   8   3        0.76        1.23      2.10 o 
   3   8   3        2.85        1.77      4.06 o 
   4   8   3        1.69       -0.37      2.36 o 
   0   9   3        0.09        2.09      1.88 o 
   1   9   3       14.41       16.31      2.40 o 
   2   9   3        4.81        1.74      3.19 o 
   0   0   4     2301.47     2157.25     32.95 o 
   2   0   4     1924.46     1924.79     21.81 o 
   4   0   4      166.82      156.01      4.07 o 
   6   0   4      126.71      123.98      4.64 o 
   1   1   4      502.90      482.04      6.57 o 
   2   1   4      108.68      108.39      2.04 o 
   3   1   4      288.83      284.58      4.12 o 
   4   1   4       36.64       39.59      1.53 o 
   5   1   4       42.23       36.64      1.71 o 
   6   1   4        0.89       -0.96      0.96 o 
   7   1   4        1.34        1.89      2.83 o 
   0   2   4       53.95       46.69      1.36 o 
   1   2   4      520.49      539.53      6.03 o 
   2   2   4     2808.76     2907.76     26.58 o 
   3   2   4       35.72       37.31      1.36 o 
   4   2   4      127.30      125.38      2.75 o 
   5   2   4       17.02       15.93      1.44 o 
   6   2   4       95.87       90.01      4.76 o 
   7   2   4        2.29        2.98      2.90 o 
   1   3   4       55.21       57.72      1.62 o 
   2   3   4      238.02      239.94      4.05 o 
   3   3   4      456.38      453.14      7.61 o 
   4   3   4      127.58      128.43      3.01 o 
   5   3   4       45.65       49.25      2.61 o 
   6   3   4        2.14        0.53      1.37 o 
   7   3   4        3.05        4.57      3.19 o 
   0   4   4     1346.48     1257.71     24.09 o 
   1   4   4      222.10      233.21      4.52 o 
   2   4   4     1879.00     1875.68     19.37 o 
   3   4   4        6.39        4.26      1.03 o 
   4   4   4       51.29       50.16      2.69 o 
   5   4   4       14.18       12.11      1.82 o 
   6   4   4       45.67       41.62      3.79 o 
   7   4   4        2.10        4.57      3.41 o 
   1   5   4       27.28       29.31      1.67 o 
   2   5   4       34.33       31.88      2.01 o 
   3   5   4      345.17      360.47      6.54 o 
   4   5   4       43.46       47.24      4.74 o 
   5   5   4       30.62       35.24      2.76 o 
   6   5   4        0.72       -1.88      1.88 o 
   0   6   4      527.91      520.17      8.32 o 
   1   6   4       36.62       40.84      2.70 o 
   2   6   4      585.46      576.63     11.54 o 
   3   6   4        2.25        1.94      1.66 o 
   4   6   4       21.96       23.68      3.16 o 
   5   6   4        0.85        1.24      1.76 o 
   6   6   4       15.98       13.34      3.29 o 
   1   7   4       13.08       14.03      2.45 o 
   2   7   4        0.50        1.74      2.25 o 
   3   7   4       95.93      109.36      5.39 o 
   4   7   4        6.79        7.13      2.71 o 
   5   7   4        8.32       13.95      3.67 o 
   0   8   4       46.41       47.25      3.09 o 
   1   8   4       12.18       10.47      1.73 o 
   2   8   4      103.76       99.18      5.52 o 
   3   8   4        0.90       -0.23      2.17 o 
   4   8   4        5.02        5.37      3.70 o 
   1   9   4        8.23        8.20      1.97 o 
   2   9   4        1.16        1.45      3.12 o 
   2   0   5       47.72       51.75      1.66 o 
   4   0   5      107.91      110.26      3.38 o 
   6   0   5      149.22      141.33      4.87 o 
   0   1   5      927.96      901.00     10.52 o 
   1   1   5     2453.66     2317.03     21.14 o 
   2   1   5      742.05      757.36      7.99 o 
   3   1   5      137.95      126.05      2.28 o 
   4   1   5      122.55      123.67      2.71 o 
   5   1   5       47.00       45.59      1.91 o 
   6   1   5        2.36        0.37      1.11 o 
   7   1   5        2.91        7.48      3.27 o 
   1   2   5       17.29       19.92      1.02 o 
   2   2   5      212.58      214.21      3.37 o 
   3   2   5        1.03        2.82      0.60 o 
   4   2   5      121.81      119.83      3.77 o 
   5   2   5        9.79       11.27      1.29 o 
   6   2   5       72.93       73.19      3.21 o 
   7   2   5        0.78        0.44      2.69 o 
   0   3   5      959.04      948.79     10.34 o 
   1   3   5      428.50      411.87      5.86 o 
   2   3   5     1562.76     1637.87     19.54 o 
   3   3   5       14.14       13.63      1.18 o 
   4   3   5      359.38      370.12      5.36 o 
   5   3   5       13.71       18.77      1.95 o 
   6   3   5        5.08        2.47      1.38 o 
   7   3   5        1.96        2.98      2.14 o 
   1   4   5        3.00        4.39      1.09 o 
   2   4   5      522.25      522.01     14.44 o 
   3   4   5        0.39        1.19      0.88 o 
   4   4   5      137.42      144.80      4.15 o 
   5   4   5        2.10        0.71      1.33 o 
   6   4   5       37.94       40.23      2.97 o 
   7   4   5        0.30        1.17      2.45 o 
   0   5   5       72.63       74.25      2.70 o 
   1   5   5       58.16       62.45      2.68 o 
   2   5   5      326.37      333.74     10.89 o 
   3   5   5       32.65       36.06      2.98 o 
   4   5   5       85.78       92.11      4.49 o 
   5   5   5        9.10       12.60      2.46 o 
   6   5   5        0.57        2.53      2.26 o 
   1   6   5       16.17       14.47      1.79 o 
   2   6   5      254.82      272.52      7.51 o 
   3   6   5        0.30       -0.49      1.39 o 
   4   6   5       71.97       80.19      4.70 o 
   5   6   5        5.03        5.91      1.99 o 
   6   6   5       27.94       27.61      3.99 o 
   0   7   5        2.57        2.65      1.21 o 
   1   7   5        8.05        7.96      1.44 o 
   2   7   5        2.85        1.64      1.67 o 
   3   7   5        1.41        2.97      2.01 o 
   4   7   5        0.58        3.74      2.34 o 
   5   7   5        2.82        4.83      2.16 o 
   1   8   5       10.45        8.55      1.70 o 
   2   8   5       41.68       42.76      4.04 o 
   3   8   5        0.07       -1.72      1.97 o 
   4   8   5       12.49        4.79      3.56 o 
   0   9   5        2.35        4.52      1.82 o 
   1   9   5        1.16       -0.86      1.74 o 
   0   0   6       25.07       26.20      1.31 o 
   2   0   6     1401.90     1366.70     16.12 o 
   4   0   6      178.89      182.02      4.43 o 
   6   0   6       13.60       17.97      2.26 o 
   1   1   6       38.67       39.26      1.06 o 
   2   1   6       63.31       66.35      1.55 o 
   3   1   6      288.94      301.32      4.16 o 
   4   1   6       58.07       55.92      1.81 o 
   5   1   6       10.81       10.88      1.25 o 
   6   1   6        4.53        2.86      1.28 o 
   7   1   6        3.42        6.46      2.98 o 
   0   2   6      541.25      533.58     10.49 o 
   1   2   6      358.20      351.70      4.69 o 
   2   2   6      402.64      368.78      4.88 o 
   3   2   6       57.38       60.92      1.95 o 
   4   2   6      229.25      227.46      4.82 o 
   5   2   6       13.96       16.54      2.84 o 
   6   2   6        4.50        4.44      1.53 o 
   7   2   6        0.50        0.80      1.95 o 
   1   3   6      100.77      108.10      2.65 o 
   2   3   6      181.10      196.93      3.58 o 
   3   3   6      158.84      169.41      3.56 o 
   4   3   6      172.10      175.40      4.30 o 
   5   3   6       12.99       11.08      1.74 o 
   6   3   6       13.31       11.54      1.97 o 
   7   3   6        3.86        5.33      2.40 o 
   0   4   6     1109.18     1127.64     12.56 o 
   1   4   6      159.64      168.91      3.81 o 
   2   4   6       15.33       20.85      1.52 o 
   3   4   6       43.24       42.98      2.83 o 
   4   4   6      235.70      240.96      5.46 o 
   5   4   6        7.42       10.49      1.87 o 
   6   4   6       10.13        7.21      1.93 o 
   7   4   6        0.75        1.84      2.54 o 
   1   5   6      117.26      117.40      3.53 o 
   2   5   6       48.87       45.04      2.99 o 
   3   5   6      193.25      193.54      6.08 o 
   4   5   6       31.30       29.87      2.93 o 
   5   5   6       19.27       21.96      2.47 o 
   6   5   6        1.74        1.59      1.88 o 
   0   6   6      477.51      473.61      7.86 o 
   1   6   6        5.12        4.16      1.33 o 
   2   6   6       52.33       48.98      3.63 o 
   3   6   6       13.19       13.79      2.94 o 
   4   6   6      102.66      111.40      5.38 o 
   5   6   6        0.19        1.98      1.84 o 
   6   6   6        9.39       10.07      4.61 o 
   1   7   6       30.88       27.96      2.26 o 
   2   7   6        5.57        5.09      1.93 o 
   3   7   6       68.31       62.26      4.44 o 
   4   7   6        2.11        1.10      2.20 o 
   5   7   6        7.28        6.24      2.32 o 
   0   8   6       70.15       62.76      3.51 o 
   1   8   6        3.06        0.28      1.33 o 
   2   8   6       17.16       16.78      3.03 o 
   3   8   6        6.99        4.16      2.55 o 
   4   8   6       14.22       17.13      4.86 o 
   1   9   6        2.30        2.89      1.60 o 
   2   0   7      417.81      407.13      6.03 o 
   4   0   7      295.74      283.42      5.73 o 
   6   0   7       23.59       27.14      3.92 o 
   0   1   7      160.81      145.75      2.75 o 
   1   1   7     5996.19     5963.30     43.80 o 
   2   1   7       17.56       17.78      1.33 o 
   3   1   7      420.13      411.67      4.81 o 
   4   1   7       18.69       20.48      1.20 o 
   5   1   7     1020.77     1024.81     12.57 o 
   6   1   7        1.66       -0.96      1.30 o 
   7   1   7        7.52       10.45      2.58 o 
   1   2   7      642.59      664.57      7.53 o 
   2   2   7      137.31      129.50      2.77 o 
   3   2   7       86.09       81.10      2.21 o 
   4   2   7      186.59      169.76      4.11 o 
   5   2   7      160.43      157.96      4.18 o 
   6   2   7        4.99        3.36      1.48 o 
   7   2   7        9.51        8.91      2.52 o 
   0   3   7      120.02      116.99      2.63 o 
   1   3   7     1237.68     1163.19     13.48 o 
   2   3   7       17.73       15.76      1.23 o 
   3   3   7      109.80       98.85      2.67 o 
   4   3   7       47.38       49.17      2.39 o 
   5   3   7      401.62      388.39      7.21 o 
   6   3   7        4.68        5.56      1.65 o 
   7   3   7        3.94        4.14      2.40 o 
   1   4   7      220.58      233.12      4.59 o 
   2   4   7        8.83        9.21      2.07 o 
   3   4   7       61.54       58.27      4.50 o 
   4   4   7       59.93       65.47      6.50 o 
   5   4   7      106.53      102.27      3.91 o 
   6   4   7        2.85        0.59      1.58 o 
   7   4   7        5.35        3.11      2.54 o 
   0   5   7        2.72        4.27      1.03 o 
   1   5   7      152.96      169.46      4.21 o 
   2   5   7        0.15       -0.81      0.99 o 
   3   5   7      138.26      139.49      5.15 o 
   4   5   7        6.07        9.21      2.39 o 
   5   5   7       67.83       65.53      3.56 o 
   6   5   7        0.98        3.49      1.92 o 
   1   6   7       21.38       21.26      1.52 o 
   2   6   7        2.47       -0.96      1.67 o 
   3   6   7        1.58        5.50      2.00 o 
   4   6   7       18.05       23.26      3.17 o 
   5   6   7        0.79        1.29      1.78 o 
   6   6   7        3.21        4.14      3.85 o 
   0   7   7        6.34        3.51      1.45 o 
   1   7   7       20.52       20.19      1.69 o 
   2   7   7        3.33        0.26      2.54 o 
   3   7   7       41.09       42.57      3.81 o 
   4   7   7        7.29        4.35      2.79 o 
   5   7   7        7.75        0.21      2.44 o 
   1   8   7       13.84       13.20      1.87 o 
   2   8   7        2.99        3.65      1.61 o 
   3   8   7        5.84        1.05      2.27 o 
   4   8   7        5.87        9.00      3.85 o 
   0   9   7        2.56        1.38      2.72 o 
   1   9   7        1.67        1.14      1.55 o 
   0   0   8      913.59      850.42     14.08 o 
   2   0   8      865.43      847.22     10.81 o 
   4   0   8       94.17       92.22      3.14 o 
   6   0   8       11.46        4.43      2.47 o 
   1   1   8     1415.58     1406.50     11.66 o 
   2   1   8       41.59       44.91      2.03 o 
   3   1   8      243.56      236.73      3.36 o 
   4   1   8       10.08        9.32      0.97 o 
   5   1   8      644.81      668.64     11.50 o 
   6   1   8        4.25        1.89      2.00 o 
   7   1   8        2.96        1.48      1.91 o 
   0   2   8      936.79      866.68     11.26 o 
   1   2   8      535.05      560.19      5.03 o 
   2   2   8      553.75      541.44      8.74 o 
   3   2   8        3.95        5.33      0.82 o 
   4   2   8       70.68       70.74      2.65 o 
   5   2   8        6.50        5.26      2.83 o 
   6   2   8        9.30        5.74      1.64 o 
   7   2   8       21.31       25.12      6.21 o 
   1   3   8      459.58      493.64      5.02 o 
   2   3   8       64.23       65.19      1.97 o 
   3   3   8      139.81      149.21      4.56 o 
   4   3   8       25.55       24.37      1.96 o 
   5   3   8      144.38      157.57      4.56 o 
   6   3   8       14.38       13.24      2.06 o 
   7   3   8       15.44       16.35      3.09 o 
   0   4   8      546.97      543.07      7.47 o 
   1   4   8      175.43      178.05      2.97 o 
   2   4   8      135.14      137.48      4.47 o 
   3   4   8        7.25        6.91      1.56 o 
   4   4   8       98.07      106.01      4.57 o 
   5   4   8        0.41       -0.83      1.30 o 
   6   4   8        9.61       12.76      2.55 o 
   7   4   8       14.26       17.36      3.38 o 
   1   5   8      122.28      137.18      3.28 o 
   2   5   8        9.16        9.78      1.84 o 
   3   5   8      289.72      293.22      7.59 o 
   4   5   8        2.39        6.00      1.98 o 
   5   5   8        1.27       -0.13      1.82 o 
   6   5   8        4.49        0.63      2.58 o 
   0   6   8      124.81      129.42      3.93 o 
   1   6   8        3.52        2.94      0.92 o 
   2   6   8       12.51       16.87      5.01 o 
   3   6   8       12.58       12.94      2.44 o 
   4   6   8       65.15       66.11      4.90 o 
   5   6   8        6.63        3.98      1.97 o 
   6   6   8        6.60        6.95      3.81 o 
   1   7   8       36.25       34.21      2.02 o 
   2   7   8        4.66        4.95      1.87 o 
   3   7   8      108.44      106.97      5.47 o 
   4   7   8        9.63        4.53      4.43 o 
   5   7   8        0.38        1.70      2.53 o 
   0   8   8        7.76        9.28      2.54 o 
   1   8   8       11.00       13.75      1.83 o 
   2   8   8        1.03        2.95      1.44 o 
   3   8   8        8.44       13.69      6.06 o 
   1   9   8        8.17        8.29      2.88 o 
   2   0   9     2597.37     2719.99     30.36 o 
   4   0   9      280.92      279.81      5.75 o 
   6   0   9      143.36      161.98      8.20 o 
   0   1   9       63.35       59.04      1.74 o 
   1   1   9      472.78      467.51      4.63 o 
   2   1   9      106.83      112.50      3.18 o 
   3   1   9      505.04      528.13      5.69 o 
   4   1   9       29.37       30.87      1.78 o 
   5   1   9      100.70       98.24      3.60 o 
   6   1   9       18.33       15.83      4.21 o 
   7   1   9        1.37        0.73      2.76 o 
   1   2   9       26.48       26.90      1.07 o 
   2   2   9     1219.78     1286.20     24.75 o 
   3   2   9       70.15       63.93      2.87 o 
   4   2   9      254.85      251.99      5.03 o 
   5   2   9       45.56       43.85      2.49 o 
   6   2   9       61.17       66.20      3.22 o 
   7   2   9        3.28       -0.75      3.52 o 
   0   3   9       88.46       90.05      2.95 o 
   1   3   9       46.40       39.15      1.42 o 
   2   3   9      145.14      146.35      4.23 o 
   3   3   9      240.89      244.72      6.05 o 
   4   3   9       76.16       72.10      2.92 o 
   5   3   9       39.21       38.38      2.76 o 
   6   3   9       54.19       55.34      3.20 o 
   7   3   9        1.01        1.18      1.82 o 
   1   4   9        6.46        6.30      0.78 o 
   2   4   9      157.28      170.81      5.10 o 
   3   4   9       32.09       33.21      5.01 o 
   4   4   9      184.65      181.72      7.98 o 
   5   4   9       23.48       19.96      2.28 o 
   6   4   9       31.89       37.16      3.45 o 
   7   4   9        0.87       -0.62      2.32 o 
   0   5   9       24.92       24.71      1.81 o 
   1   5   9        8.18        8.04      1.02 o 
   2   5   9       33.39       33.98      2.83 o 
   3   5   9       58.58       62.25      3.86 o 
   4   5   9       19.87       18.31      2.77 o 
   5   5   9        5.60        6.44      1.90 o 
   6   5   9       12.23       12.38      2.42 o 
   1   6   9        4.00        3.54      0.94 o 
   2   6   9       13.37       14.79      3.08 o 
   3   6   9        5.29        3.05      2.54 o 
   4   6   9       65.61       65.71      4.51 o 
   5   6   9        3.34        2.57      1.87 o 
   6   6   9       25.81       30.79     10.85 o 
   0   7   9       20.94       27.86      3.05 o 
   1   7   9        0.22        1.77      1.04 o 
   2   7   9        6.99        8.99      1.59 o 
   3   7   9        5.90        1.63      4.17 o 
   4   7   9       18.46       17.02      3.31 o 
   5   7   9        1.75        2.00      2.62 o 
   1   8   9        4.58        2.12      1.26 o 
   2   8   9        2.77        0.92      1.44 o 
   3   8   9        6.84        8.90      3.26 o 
   0   9   9        8.07        3.27      3.56 o 
   1   9   9        0.57        2.39      3.34 o 
   0   0  10     2919.49     2843.87     43.04 o 
   2   0  10     1875.33     1908.20     47.32 o 
   4   0  10       61.57       64.73      2.70 o 
   6   0  10      450.65      476.01     14.66 o 
   1   1  10      186.36      194.67      2.46 o 
   2   1  10      152.06      177.81      2.38 o 
   3   1  10       31.38       29.49      2.14 o 
   4   1  10       34.50       32.95      1.82 o 
   5   1  10       28.28       31.65      2.48 o 
   6   1  10       32.37       35.54      3.28 o 
   7   1  10        4.23       -0.30      1.79 o 
   0   2  10     1277.35     1186.88     14.75 o 
   1   2  10       38.82       42.15      1.26 o 
   2   2  10      747.68      773.84     11.36 o 
   3   2  10       29.57       26.48      2.08 o 
   4   2  10       16.68       17.22      1.66 o 
   5   2  10       31.20       28.38      2.13 o 
   6   2  10      250.73      260.63      6.44 o 
   7   2  10        6.16        4.87      2.98 o 
   1   3  10       98.36      103.82      2.01 o 
   2   3  10      218.21      231.71      6.93 o 
   3   3  10       72.52       82.16      3.54 o 
   4   3  10       88.22       80.42      3.10 o 
   5   3  10       27.98       33.18      4.47 o 
   6   3  10      110.13      119.45      5.34 o 
   7   3  10        8.63        7.77      2.68 o 
   0   4  10      181.28      153.57      4.46 o 
   1   4  10        1.61        1.92      0.81 o 
   2   4  10      165.28      165.31      5.04 o 
   3   4  10       18.29       16.99      2.12 o 
   4   4  10       18.88       18.61      2.43 o 
   5   4  10       22.07       25.76      2.44 o 
   6   4  10       61.59       68.81      3.74 o 
   7   4  10        1.66       -1.74      3.27 o 
   1   5  10       11.98       13.32      1.18 o 
   2   5  10       21.37       21.53      2.40 o 
   3   5  10       46.13       48.18      7.77 o 
   4   5  10        5.08        1.38      1.65 o 
   5   5  10       21.41       20.77      3.25 o 
   6   5  10       31.73       31.41      3.16 o 
   0   6  10       20.96       17.59      2.31 o 
   1   6  10        7.88        5.32      1.07 o 
   2   6  10       48.98       49.02      3.16 o 
   3   6  10        1.12        3.07      1.89 o 
   4   6  10       27.40       29.60      3.47 o 
   5   6  10        1.23        1.08      1.89 o 
   6   6  10       23.20       25.84      5.44 o 
   1   7  10        0.20       -0.24      0.92 o 
   2   7  10        3.11        3.88      1.83 o 
   3   7  10        3.79        4.21      3.30 o 
   4   7  10       19.76       21.76      3.51 o 
   5   7  10        0.90       -2.83      3.41 o 
   0   8  10       11.91       10.04      4.17 o 
   1   8  10        5.79        3.55      1.39 o 
   2   8  10        7.02        7.18      1.72 o 
   3   8  10        0.49        2.17      1.71 o 
   1   9  10        0.54        0.22      3.41 o 
   2   0  11     1426.64     1578.04     27.14 o 
   4   0  11      319.28      297.26      9.65 o 
   6   0  11      165.15      176.28      8.71 o 
   0   1  11      135.23      142.53      3.00 o 
   1   1  11     1164.47     1196.11     10.30 o 
   2   1  11       61.05       63.45      1.71 o 
   3   1  11      808.82      850.49     10.12 o 
   4   1  11       28.00       27.45      1.77 o 
   5   1  11      114.23      122.15      5.70 o 
   6   1  11        0.52       -0.75      1.56 o 
   7   1  11       31.67       32.14      3.59 o 
   1   2  11       21.83       22.22      0.99 o 
   2   2  11      671.94      728.54      7.92 o 
   3   2  11      160.96      159.41      4.72 o 
   4   2  11      168.45      161.96      4.05 o 
   5   2  11       58.29       56.99      3.08 o 
   6   2  11       68.09       72.45      4.45 o 
   7   2  11       10.96       10.26      2.69 o 
   0   3  11       43.20       44.43      5.55 o 
   1   3  11      296.02      283.76      3.61 o 
   2   3  11       71.33       69.49      1.93 o 
   3   3  11      442.40      454.01     16.76 o 
   4   3  11       89.69       91.14      3.34 o 
   5   3  11       46.02       44.45      2.75 o 
   6   3  11        0.49        0.98      1.52 o 
   7   3  11       15.85       18.26      4.32 o 
   1   4  11        3.84        5.31      0.79 o 
   2   4  11       90.91       96.81      5.11 o 
   3   4  11       92.27       91.03      4.07 o 
   4   4  11       57.71       65.46      4.79 o 
   5   4  11       31.19       31.89      2.68 o 
   6   4  11        1.72        2.69      1.76 o 
   0   5  11        4.17        3.41      1.33 o 
   1   5  11       62.13       63.92      2.79 o 
   2   5  11       13.13       11.94      1.37 o 
   3   5  11      107.14      110.32      4.86 o 
   4   5  11       11.92       10.24      2.83 o 
   5   5  11       15.61       16.40      2.57 o 
   6   5  11        3.15        3.31      2.06 o 
   1   6  11        1.11        0.90      0.83 o 
   2   6  11        7.09        6.57      1.30 o 
   3   6  11        8.71       13.75      3.96 o 
   4   6  11       20.45       28.98      3.50 o 
   5   6  11        2.97        0.04      1.89 o 
   0   7  11        1.00        1.23      1.77 o 
   1   7  11        4.53        5.50      1.41 o 
   2   7  11        3.74        2.77      1.36 o 
   3   7  11       20.98       24.44      2.31 o 
   4   7  11        5.06        2.01      2.46 o 
   5   7  11        8.05       10.81      4.35 o 
   1   8  11        0.75       -0.20      1.17 o 
   2   8  11        4.03        5.37      1.71 o 
   3   8  11       13.21       15.58      3.11 o 
   0   9  11        0.03        1.60      3.41 o 
   0   0  12     2333.55     2168.86     35.27 o 
   2   0  12      458.41      409.82     10.16 o 
   4   0  12       84.96       84.55      5.15 o 
   6   0  12      109.55      124.46      7.48 o 
   1   1  12     1717.91     1820.17     14.77 o 
   2   1  12        3.76        4.52      1.10 o 
   3   1  12      750.01      720.33     11.66 o 
   4   1  12        1.85        1.55      1.15 o 
   5   1  12      692.42      659.73     12.16 o 
   6   1  12        2.75        4.14      1.87 o 
   7   1  12       44.67       43.46      4.00 o 
   0   2  12     1059.09     1001.80     13.19 o 
   1   2  12       79.67       84.33      1.96 o 
   2   2  12      214.74      200.95      3.63 o 
   3   2  12       15.60       13.50      3.37 o 
   4   2  12       59.16       57.35      2.74 o 
   5   2  12       31.80       33.68      2.27 o 
   6   2  12       48.82       46.33      3.77 o 
   7   2  12       26.81       24.13      3.74 o 
   1   3  12      237.55      246.40      3.78 o 
   2   3  12        0.34       -0.61      0.61 o 
   3   3  12      108.63      103.69      4.09 o 
   4   3  12        1.99        1.75      1.49 o 
   5   3  12      100.91       95.38      3.73 o 
   6   3  12        5.50       11.06      2.63 o 
   7   3  12       15.69       18.65      3.34 o 
   0   4  12      183.10      169.71      4.82 o 
   1   4  12       33.06       32.86      2.26 o 
   2   4  12       41.39       41.27      2.30 o 
   3   4  12       15.57       15.20      2.20 o 
   4   4  12       23.51       18.20      2.57 o 
   5   4  12       44.04       49.08      5.62 o 
   6   4  12        4.39        3.95      1.88 o 
   1   5  12       13.33       12.87      1.21 o 
   2   5  12        2.57        1.52      0.93 o 
   3   5  12        3.54        4.91      1.78 o 
   4   5  12        2.90        3.21      1.96 o 
   5   5  12        2.04        4.23      1.82 o 
   6   5  12        0.56       -0.66      1.95 o 
   0   6  12       14.01       15.60      2.33 o 
   1   6  12        4.30        4.50      1.05 o 
   2   6  12        2.45        2.36      1.15 o 
   3   6  12       16.34       16.18      1.83 o 
   4   6  12        2.39        1.66      2.10 o 
   5   6  12       14.16       11.11      2.50 o 
   1   7  12        4.27        2.23      1.08 o 
   2   7  12        2.36        1.37      1.30 o 
   3   7  12        1.21        2.78      1.50 o 
   4   7  12        6.95        7.86      2.77 o 
   0   8  12        0.70        1.75      2.10 o 
   1   8  12        1.01       -0.14      1.41 o 
   2   8  12        0.03       -0.25      1.36 o 
   3   8  12       11.31       11.98      2.96 o 
   2   0  13      515.22      537.77     12.19 o 
   4   0  13      603.90      579.06     15.17 o 
   6   0  13       25.15       26.27      4.21 o 
   0   1  13      124.73      131.12      3.03 o 
   1   1  13     2599.38     2721.75     27.26 o 
   2   1  13       35.96       33.75      1.51 o 
   3   1  13      153.79      151.22      4.52 o 
   4   1  13       11.40        9.68      1.87 o 
   5   1  13       74.13       74.44      3.87 o 
   6   1  13        6.47        8.87      2.15 o 
   7   1  13        1.63       -2.10      2.10 o 
   1   2  13        3.10        6.50      0.70 o 
   2   2  13      200.88      212.68      3.85 o 
   3   2  13      261.51      263.93      6.41 o 
   4   2  13      317.89      304.00      5.88 o 
   5   2  13       39.07       46.51      3.41 o 
   6   2  13        7.77        4.23      2.32 o 
   7   2  13       23.43       28.42      3.70 o 
   0   3  13      120.21      123.01      3.69 o 
   1   3  13      737.52      739.82      7.86 o 
   2   3  13       36.46       36.82      1.52 o 
   3   3  13       83.05       85.51      3.81 o 
   4   3  13       22.10       18.48      2.49 o 
   5   3  13       69.31       66.70      3.30 o 
   6   3  13       13.08        7.28      2.46 o 
   7   3  13        4.02        7.04      3.48 o 
   1   4  13        3.10        2.19      0.84 o 
   2   4  13        8.07        9.00      1.25 o 
   3   4  13      137.13      146.17      4.01 o 
   4   4  13       43.16       45.56      3.49 o 
   5   4  13       19.86       22.69      2.42 o 
   6   4  13        7.73        5.86      2.36 o 
   0   5  13       30.64       29.85      2.56 o 
   1   5  13      125.32      126.79      3.26 o 
   2   5  13        1.79        1.14      0.95 o 
   3   5  13       16.28       14.35      1.73 o 
   4   5  13        1.37        2.60      1.87 o 
   5   5  13       58.74       53.82      3.57 o 
   6   5  13        0.51       -0.98      2.20 o 
   1   6  13        3.37        3.05      1.45 o 
   2   6  13        1.11        1.45      1.14 o 
   3   6  13        1.90        2.38      1.30 o 
   4   6  13        3.31        3.41      2.28 o 
   5   6  13        0.48        3.02      2.05 o 
   0   7  13       12.18        8.45      2.36 o 
   1   7  13       17.23       17.04      1.95 o 
   2   7  13        7.89        5.26      1.49 o 
   3   7  13        0.28       -1.27      1.27 o 
   4   7  13        5.54        9.43      2.82 o 
   1   8  13        1.87        0.01      1.70 o 
   2   8  13        2.91        2.28      1.60 o 
   3   8  13       11.38       13.17      3.02 o 
   0   9  13        4.23        2.32      3.56 o 
   0   0  14     6763.60     6841.22    103.42 o 
   2   0  14      778.45      699.10     15.02 o 
   4   0  14     1502.33     1503.22     29.68 o 
   6   0  14        2.64        2.03      2.18 o 
   1   1  14      207.81      231.65      4.71 o 
   2   1  14       51.59       49.96      1.60 o 
   3   1  14      105.74       91.66      3.62 o 
   4   1  14       21.82       23.31      2.51 o 
   5   1  14       56.77       55.90      3.57 o 
   6   1  14       20.98       22.98      2.90 o 
   7   1  14        2.12       -1.92      1.92 o 
   0   2  14     3738.68     3841.76     42.39 o 
   1   2  14       49.73       44.01      1.42 o 
   2   2  14      408.06      377.15      5.58 o 
   3   2  14       21.92       22.94      2.20 o 
   4   2  14      751.84      730.94     10.15 o 
   5   2  14        1.23        3.05      2.03 o 
   6   2  14        4.77        1.73      1.82 o 
   7   2  14       12.39       14.69      2.95 o 
   1   3  14       26.34       26.30      1.35 o 
   2   3  14       78.07       75.83      2.56 o 
   3   3  14       53.40       45.10      4.21 o 
   4   3  14       56.31       58.82      3.67 o 
   5   3  14        8.72        9.39      1.81 o 
   6   3  14       61.07       59.33      4.42 o 
   0   4  14      789.92      804.71     28.96 o 
   1   4  14       27.79       30.22      2.25 o 
   2   4  14       72.47       68.26      2.26 o 
   3   4  14       13.70       20.87      4.75 o 
   4   4  14       88.36       90.25      4.57 o 
   5   4  14        2.57        5.68      1.82 o 
   6   4  14        6.18        6.79      2.52 o 
   1   5  14        1.23        1.70      0.94 o 
   2   5  14        3.67        2.81      1.28 o 
   3   5  14        7.92        9.24      2.26 o 
   4   5  14       10.43       10.70      2.69 o 
   5   5  14        9.81        5.83      2.02 o 
   6   5  14       11.60       11.54      4.21 o 
   0   6  14      107.22      107.05      4.72 o 
   1   6  14        4.06        2.26      1.27 o 
   2   6  14       30.38       33.32      3.10 o 
   3   6  14       14.21       11.87      1.72 o 
   4   6  14        7.89        5.16      2.46 o 
   5   6  14        1.74        2.74      4.30 o 
   1   7  14        1.89        3.53      1.69 o 
   2   7  14        6.36        3.74      2.13 o 
   3   7  14        0.05        1.22      1.48 o 
   4   7  14        0.74        0.52      2.35 o 
   0   8  14       26.94       26.79      3.85 o 
   1   8  14        1.24        1.23      1.83 o 
   2   8  14        8.73       13.50      2.62 o 
   3   8  14        8.12        2.91      3.77 o 
   2   0  15       51.52       50.00      3.48 o 
   4   0  15      437.38      459.10     13.28 o 
   6   0  15        9.81       13.93      3.48 o 
   0   1  15      329.80      342.89      5.77 o 
   1   1  15      814.78      793.47      7.51 o 
   2   1  15        7.24        7.78      1.33 o 
   3   1  15      226.27      214.80      7.48 o 
   4   1  15       24.55       30.66      2.90 o 
   5   1  15       44.31       45.07      5.81 o 
   6   1  15        2.66        4.89      1.92 o 
   7   1  15       18.92       19.09      3.28 o 
   1   2  15        2.82        2.87      0.62 o 
   2   2  15       52.55       49.31      1.95 o 
   3   2  15       42.41       46.74      2.98 o 
   4   2  15      204.30      198.94      6.10 o 
   5   2  15        2.42        0.71      2.25 o 
   6   2  15       14.56       21.88      3.05 o 
   7   2  15        4.48        1.23      2.90 o 
   0   3  15      577.10      568.01      9.44 o 
   1   3  15      173.70      170.24      3.16 o 
   2   3  15       30.05       33.33      2.56 o 
   3   3  15      126.53      130.73      4.87 o 
   4   3  15       54.51       49.58      3.43 o 
   5   3  15        8.63       11.53      3.85 o 
   6   3  15       11.55       18.01      3.10 o 
   1   4  15        2.38        3.47      1.45 o 
   2   4  15      100.06      103.35      3.32 o 
   3   4  15       22.22       23.64      3.74 o 
   4   4  15       30.83       23.19      2.88 o 
   5   4  15        2.41        3.36      1.69 o 
   6   4  15       21.07       25.82      4.83 o 
   0   5  15       71.44       71.93      3.66 o 
   1   5  15       19.43       20.90      1.68 o 
   2   5  15        1.50        2.09      1.26 o 
   3   5  15       43.10       49.60      3.74 o 
   4   5  15        7.43        4.70      2.09 o 
   5   5  15        9.50        7.02      3.20 o 
   1   6  15        2.43        2.35      1.38 o 
   2   6  15       48.77       50.43      2.57 o 
   3   6  15        4.66        5.54      2.25 o 
   4   6  15       12.06        7.37      4.94 o 
   5   6  15        2.26        1.94      2.30 o 
   0   7  15        9.03        5.16      2.04 o 
   1   7  15        9.43       13.21      2.10 o 
   2   7  15        8.11        8.22      2.06 o 
   3   7  15        9.08       14.23      3.16 o 
   1   8  15        1.33        4.02      1.96 o 
   2   8  15        5.40        3.60      2.77 o 
   0   0  16      105.27      117.21      4.06 o 
   2   0  16      531.85      533.56     12.92 o 
   4   0  16       39.46       41.00      4.28 o 
   6   0  16        2.71        2.83      2.39 o 
   1   1  16      225.12      244.94      3.30 o 
   2   1  16       18.59       18.44      1.85 o 
   3   1  16      345.99      325.56      7.18 o 
   4   1  16        5.53        7.76      1.82 o 
   5   1  16        5.68        5.91      1.80 o 
   6   1  16        5.54        6.77      2.09 o 
   7   1  16        1.75        3.99      3.34 o 
   0   2  16      134.14      143.58      3.75 o 
   1   2  16      119.27      113.42      2.35 o 
   2   2  16      408.58      396.96      8.49 o 
   3   2  16      199.88      191.82      5.67 o 
   4   2  16       13.25       11.81      2.13 o 
   5   2  16       21.66       18.28      6.46 o 
   6   2  16        1.06        1.59      1.78 o 
   1   3  16       55.16       57.02      1.92 o 
   2   3  16       42.94       39.39      2.04 o 
   3   3  16      208.35      200.04     15.97 o 
   4   3  16       12.38        8.35      2.10 o 
   5   3  16       21.50       24.41      3.05 o 
   6   3  16       14.06       15.98      3.05 o 
   0   4  16       77.75       77.31      3.46 o 
   1   4  16       82.57       79.52      2.45 o 
   2   4  16      317.35      308.18     16.66 o 
   3   4  16      152.42      151.91      5.55 o 
   4   4  16        1.06        1.32      1.62 o 
   5   4  16       14.11       12.33      2.23 o 
   6   4  16        8.83       15.61      3.22 o 
   1   5  16       68.23       74.29      4.10 o 
   2   5  16       16.08       16.68      1.97 o 
   3   5  16       85.78       79.58      4.45 o 
   4   5  16        3.40        1.53      2.00 o 
   5   5  16       41.64       41.44      4.02 o 
   0   6  16       14.26       13.19      2.41 o 
   1   6  16       15.66       16.98      2.11 o 
   2   6  16      144.33      141.45      4.69 o 
   3   6  16       12.10       13.31      2.81 o 
   4   6  16        3.08        1.48      2.20 o 
   1   7  16       28.53       28.37      2.70 o 
   2   7  16        7.28        5.99      1.99 o 
   3   7  16       27.02       19.61      3.27 o 
   0   8  16        1.92        0.90      3.27 o 
   1   8  16        3.40        3.67      2.06 o 
   2   8  16       21.12       23.59      8.20 o 
   2   0  17       48.22       52.54      3.85 o 
   4   0  17       22.41       24.82      3.63 o 
   6   0  17       13.35       13.14      3.48 o 
   0   1  17        0.67        1.38      0.82 o 
   1   1  17      527.97      516.61      5.52 o 
   2   1  17        2.68        2.24      1.15 o 
   3   1  17      316.95      304.80     11.72 o 
   4   1  17        4.38        2.49      1.52 o 
   5   1  17       27.14       24.84      2.84 o 
   6   1  17        0.77        0.55      3.12 o 
   1   2  17      163.10      161.07      4.25 o 
   2   2  17       51.79       51.86      4.68 o 
   3   2  17      124.30      132.33      4.80 o 
   4   2  17       14.98       16.74      2.43 o 
   5   2  17        3.72        1.49      1.66 o 
   6   2  17        8.00        3.99      1.90 o 
   0   3  17        1.89        0.75      1.56 o 
   1   3  17      817.74      779.72     10.33 o 
   2   3  17        7.46        6.46      1.61 o 
   3   3  17      145.10      146.24      5.21 o 
   4   3  17       10.59        8.49      2.15 o 
   5   3  17       12.60       11.60      4.28 o 
   6   3  17        2.92        6.13      2.46 o 
   1   4  17      137.45      141.17      3.84 o 
   2   4  17       48.21       52.63      2.65 o 
   3   4  17       68.27       68.36      6.75 o 
   4   4  17        8.84        8.81      3.59 o 
   5   4  17        5.15        7.08      2.46 o 
   0   5  17       29.73       37.52      2.94 o 
   1   5  17      592.73      592.65     10.93 o 
   2   5  17       11.07        8.77      1.66 o 
   3   5  17       29.11       28.81      3.26 o 
   4   5  17        2.61        1.45      2.01 o 
   5   5  17        3.80        5.29      2.45 o 
   1   6  17       13.37       14.57      2.07 o 
   2   6  17       16.56       19.75      2.47 o 
   3   6  17        2.37        3.63      2.65 o 
   4   6  17        4.84        1.51      2.35 o 
   0   7  17       30.47       26.18      3.23 o 
   1   7  17      158.81      165.51      5.36 o 
   2   7  17        8.23       10.18      2.22 o 
   3   7  17        3.17        0.61      2.33 o 
   1   8  17        0.58        1.65      1.93 o 
   2   8  17        1.13        4.89      2.79 o 
   0   0  18      378.91      362.80      8.78 o 
   2   0  18      289.59      282.31      8.93 o 
   4   0  18        8.19        5.08      2.25 o 
   6   0  18        1.15       -0.07      2.47 o 
   1   1  18       30.61       32.13      1.57 o 
   2   1  18       11.43       12.61      1.72 o 
   3   1  18      160.14      160.30      5.13 o 
   4   1  18        3.66        1.19      1.89 o 
   5   1  18       33.23       32.62      3.81 o 
   6   1  18        3.42        2.08      1.58 o 
   0   2  18      344.77      339.80      6.52 o 
   1   2  18       28.96       33.86      1.74 o 
   2   2  18      408.65      403.66      8.29 o 
   3   2  18      106.23      103.75      4.36 o 
   4   2  18       12.60       13.87      2.29 o 
   5   2  18        1.65        0.89      1.64 o 
   6   2  18        2.28        3.84      1.98 o 
   1   3  18      147.60      139.05      3.58 o 
   2   3  18       39.50       35.61      2.75 o 
   3   3  18      140.30      146.59      5.44 o 
   4   3  18        8.15        7.69      2.17 o 
   5   3  18        0.67       -1.59      1.59 o 
   6   3  18        9.08        9.07      2.77 o 
   0   4  18      160.31      155.87      5.02 o 
   1   4  18        5.00        6.01      1.40 o 
   2   4  18      478.71      474.25     28.01 o 
   3   4  18       89.23       86.76      4.46 o 
   4   4  18       25.30       30.25      3.33 o 
   5   4  18        2.11        1.69      2.18 o 
   1   5  18      169.01      174.64      7.01 o 
   2   5  18       13.66       11.12      2.30 o 
   3   5  18       81.15       73.88      4.48 o 
   4   5  18        1.04        0.43      2.07 o 
   5   5  18       13.98       15.27      3.18 o 
   0   6  18       39.24       40.35      4.72 o 
   1   6  18        3.21        3.31      1.57 o 
   2   6  18      226.84      235.70      6.11 o 
   3   6  18        7.80        6.34      2.45 o 
   4   6  18       12.00       13.53      4.83 o 
   1   7  18       58.00       64.06      3.68 o 
   2   7  18        0.86       -0.15      1.80 o 
   3   7  18       26.56       26.20      3.83 o 
   0   8  18        6.12       11.39      3.99 o 
   1   8  18        3.59        5.04      2.59 o 
   2   8  18       33.53       25.62      5.37 o 
   2   0  19       31.40       30.05      3.27 o 
   4   0  19       13.62       13.57      3.27 o 
   6   0  19        2.47        5.44      2.76 o 
   0   1  19      311.42      282.55      5.59 o 
   1   1  19      432.22      417.10      5.95 o 
   2   1  19       16.62       18.79      4.06 o 
   3   1  19      122.02      123.50      7.66 o 
   4   1  19        6.56        3.39      1.74 o 
   5   1  19       31.63       40.06      3.59 o 
   6   1  19        1.50        1.60      1.89 o 
   1   2  19       28.53       31.14      1.75 o 
   2   2  19        1.51        2.63      1.67 o 
   3   2  19        0.36        1.61      1.81 o 
   4   2  19        2.57        3.59      1.87 o 
   5   2  19        0.63       -0.60      1.79 o 
   6   2  19        1.79        2.42      2.07 o 
   0   3  19      848.83      850.96     12.85 o 
   1   3  19       56.04       54.45      2.39 o 
   2   3  19       57.85       59.72      3.46 o 
   3   3  19       35.45       43.68      3.39 o 
   4   3  19       15.92       12.44      2.43 o 
   5   3  19       15.74       14.84      5.81 o 
   6   3  19        4.75       -1.16      2.98 o 
   1   4  19       18.94       18.55      1.82 o 
   2   4  19       43.10       50.24      3.53 o 
   3   4  19        1.87       -0.62      1.58 o 
   4   4  19       12.46       13.03      2.67 o 
   5   4  19        0.58        3.05      2.36 o 
   0   5  19      159.70      155.20      5.50 o 
   1   5  19       16.90       17.10      2.20 o 
   2   5  19       24.74       27.83      3.30 o 
   3   5  19        2.44        1.36      2.21 o 
   4   5  19        1.33        1.23      2.13 o 
   1   6  19        3.43        2.29      1.66 o 
   2   6  19       47.96       52.74      4.25 o 
   3   6  19        2.50        3.47      2.32 o 
   4   6  19       14.86       14.71      3.30 o 
   0   7  19        4.84        6.46      3.05 o 
   1   7  19        7.27        9.92      2.26 o 
   2   7  19        5.21        3.76      2.39 o 
   3   7  19        0.18       -3.12      3.12 o 
   1   8  19        2.99        1.34      2.59 o 
   0   0  20     2706.61     2557.06     41.58 o 
   2   0  20      358.60      341.82     10.38 o 
   4   0  20      116.53      113.43      6.97 o 
   6   0  20        5.74        8.06      3.34 o 
   1   1  20        7.18       12.34      2.25 o 
   2   1  20       17.38       16.60      2.00 o 
   3   1  20       46.36       45.01      3.10 o 
   4   1  20        8.73        3.93      2.43 o 
   5   1  20       18.00       15.70      2.69 o 
   6   1  20        1.42        1.72      1.71 o 
   0   2  20     1888.83     1800.64     22.40 o 
   1   2  20        3.50        4.68      1.09 o 
   2   2  20       94.22      103.87      4.15 o 
   3   2  20       17.94       18.16      2.44 o 
   4   2  20       85.02       78.21      5.48 o 
   5   2  20        0.10        0.96      1.69 o 
   6   2  20        6.34        5.33      3.96 o 
   1   3  20       18.38       15.69      1.83 o 
   2   3  20       62.33       56.60      3.49 o 
   3   3  20        8.74        8.17      1.98 o 
   4   3  20       23.82       18.85      2.77 o 
   5   3  20       12.46       14.14      2.92 o 
   0   4  20      734.24      715.48     12.15 o 
   1   4  20        0.38        1.24      1.25 o 
   2   4  20       39.89       29.57      2.98 o 
   3   4  20       10.39       10.65      2.41 o 
   4   4  20       33.10       31.76      3.59 o 
   5   4  20        0.01       -1.97      2.15 o 
   1   5  20       19.78       19.43      2.14 o 
   2   5  20       22.40       18.31      3.01 o 
   3   5  20        0.43       -0.68      1.61 o 
   4   5  20        4.32        3.67      2.37 o 
   0   6  20      202.15      187.46      8.93 o 
   1   6  20        2.26        3.60      2.35 o 
   2   6  20       96.02       89.93      5.84 o 
   3   6  20        3.29        0.01      2.25 o 
   1   7  20        8.27        5.94      2.77 o 
   2   7  20        0.37        0.81      2.23 o 
   2   0  21        4.30        4.94      2.10 o 
   4   0  21      243.31      233.25     10.02 o 
   6   0  21        6.03        8.85      3.41 o 
   0   1  21      134.15      130.02      3.75 o 
   1   1  21     1480.02     1403.77     18.58 o 
   2   1  21       12.79       13.23      2.00 o 
   3   1  21      335.53      326.43      7.90 o 
   4   1  21        6.57        9.06      3.48 o 
   5   1  21       69.80       79.35      4.62 o 
   6   1  21        0.21        3.19      2.79 o 
   1   2  21       72.45       71.21      7.04 o 
   2   2  21        2.27        0.64      1.32 o 
   3   2  21        2.21        3.50      2.03 o 
   4   2  21      161.91      152.18      5.88 o 
   5   2  21        0.51        0.77      2.03 o 
   0   3  21      331.04      350.75     10.45 o 
   1   3  21      437.09      435.02      9.00 o 
   2   3  21       27.01       27.29      2.72 o 
   3   3  21      141.12      149.45      5.64 o 
   4   3  21       16.87       17.03      4.10 o 
   5   3  21       10.62        9.62      2.62 o 
   1   4  21       47.55       44.98      2.55 o 
   2   4  21       11.10       10.37      2.43 o 
   3   4  21        2.86        0.93      2.65 o 
   4   4  21       50.40       46.90      5.23 o 
   5   4  21        1.47        1.94      2.16 o 
   0   5  21       46.89       45.29      4.64 o 
   1   5  21      118.10      117.07      4.62 o 
   2   5  21        3.14        2.93      2.00 o 
   3   5  21       32.17       32.00      3.62 o 
   4   5  21        2.63        3.75      2.35 o 
   1   6  21        5.83        3.80      1.80 o 
   2   6  21        8.56        7.03      2.43 o 
   3   6  21        1.12       -0.99      2.15 o 
   0   7  21        8.37        9.65      3.85 o 
   1   7  21       24.40       24.00      2.76 o 
   2   7  21        2.73        4.31      2.69 o 
   0   0  22      404.26      395.02     10.09 o 
   2   0  22      124.65      127.73      6.39 o 
   4   0  22       37.55       52.47      5.30 o 
   1   1  22      957.57      970.52     27.94 o 
   2   1  22        0.15       -0.70      1.25 o 
   3   1  22        9.84        9.97      2.07 o 
   4   1  22        1.96        2.11      1.72 o 
   5   1  22       53.37       58.51      4.34 o 
   0   2  22      273.83      288.04      8.93 o 
   1   2  22       18.26       17.00      2.13 o 
   2   2  22      109.85      112.54      8.45 o 
   3   2  22       76.95       69.49      4.03 o 
   4   2  22       28.36       35.04      3.46 o 
   5   2  22        0.28        4.57      3.37 o 
   1   3  22      315.45      329.01      7.75 o 
   2   3  22        1.09        1.47      2.00 o 
   3   3  22        2.72        0.60      1.74 o 
   4   3  22        5.07        7.37      2.36 o 
   5   3  22       32.24       31.90      5.62 o 
   0   4  22       83.90       88.39      5.59 o 
   1   4  22       13.22       13.99      2.41 o 
   2   4  22       67.22       71.68      4.17 o 
   3   4  22       54.19       52.24      5.81 o 
   4   4  22       12.29       13.78      2.92 o 
   1   5  22       73.76       74.87      5.84 o 
   2   5  22        2.16        0.78      1.89 o 
   3   5  22        0.74       -1.69      1.74 o 
   4   5  22        0.59        3.12      2.45 o 
   0   6  22       15.69       17.20      4.06 o 
   1   6  22        1.42        2.40      1.75 o 
   2   6  22       12.76       14.89      3.03 o 
   3   6  22        0.59       -0.04      2.21 o 
   1   7  22       25.55       25.76      5.15 o 
   2   7  22        1.71        3.05      3.99 o 
   2   0  23       14.90       15.17      3.05 o 
   4   0  23       59.74       69.16      6.02 o 
   0   1  23       65.54       65.82      4.06 o 
   1   1  23      240.06      250.20      9.62 o 
   2   1  23       13.53       13.72      2.16 o 
   3   1  23       58.97       57.52      3.67 o 
   4   1  23        1.07       -1.05      1.41 o 
   5   1  23       13.29        8.35      2.48 o 
   1   2  23       17.17       18.89      3.01 o 
   2   2  23        2.52        6.31      1.87 o 
   3   2  23       12.98       17.31      2.58 o 
   4   2  23       32.76       28.87      5.62 o 
   5   2  23        1.26        3.18      3.52 o 
   0   3  23      157.40      153.20      6.75 o 
   1   3  23       42.20       46.07      3.13 o 
   2   3  23       43.50       47.40      3.49 o 
   3   3  23       31.13       35.79      3.38 o 
   4   3  23        1.99        4.29      2.28 o 
   5   3  23        3.32        1.55      3.19 o 
   1   4  23        7.40        6.46      1.95 o 
   2   4  23        4.18        3.25      1.97 o 
   3   4  23        6.54        4.48      2.98 o 
   4   4  23        2.96        1.78      2.58 o 
   0   5  23       36.63       43.54      4.79 o 
   1   5  23       17.78       26.19      5.55 o 
   2   5  23       16.73       15.31      2.81 o 
   3   5  23       10.34       13.70      3.08 o 
   4   5  23        2.38        1.96      3.48 o 
   1   6  23        3.53        2.83      2.83 o 
   2   6  23        4.60        1.63      2.26 o 
   3   6  23        0.07        2.03      3.92 o 
   0   7  23       37.97       36.65      5.44 o 
   1   7  23        1.77        0.00      3.19 o 
   2   7  23        2.88        3.41      3.92 o 
   2   0  24     1053.58     1009.86     21.92 o 
   4   0  24        5.19       11.18      3.41 o 
   1   1  24       27.96       30.12      2.39 o 
   2   1  24       12.56       16.64      2.31 o 
   3   1  24       65.99       62.61      3.87 o 
   4   1  24        1.29       -1.56      1.56 o 
   5   1  24       23.86       19.26      3.03 o 
   0   2  24       29.73       29.46      3.41 o 
   1   2  24       13.17       11.54      2.69 o 
   2   2  24      544.81      551.89     10.75 o 
   3   2  24       12.82       11.03      2.36 o 
   4   2  24        5.97       14.38      2.74 o 
   5   2  24        2.42        3.56      2.41 o 
   1   3  24        8.10        7.14      1.95 o 
   2   3  24       40.28       42.24      3.46 o 
   3   3  24       37.27       35.34      3.49 o 
   4   3  24        2.04        3.91      2.33 o 
   5   3  24       11.07        7.26      4.06 o 
   0   4  24       30.43       36.87      4.21 o 
   1   4  24        7.94        7.27      2.76 o 
   2   4  24       71.50       67.47      5.91 o 
   3   4  24        7.83        2.62      4.61 o 
   4   4  24       21.68       22.65      4.28 o 
   1   5  24        2.96       -0.73      2.61 o 
   2   5  24       10.81        9.33      2.59 o 
   3   5  24       13.69       11.80      2.91 o 
   0   6  24       14.32       24.02      4.57 o 
   1   6  24        5.50        3.99      3.34 o 
   2   6  24        7.25        8.49      2.77 o 
   3   6  24       10.37        8.27      4.50 o 
   2   0  25      315.76      311.78     10.67 o 
   4   0  25       11.34        9.94      3.19 o 
   1   1  25      179.05      170.11      5.16 o 
   2   1  25       17.18       17.14      2.36 o 
   3   1  25       48.42       46.85      3.92 o 
   4   1  25        0.37       -0.51      1.72 o 
   5   1  25       28.78       38.92      5.66 o 
   1   2  25        7.39        6.43      1.83 o 
   2   2  25      185.09      174.22      9.87 o 
   3   2  25        1.83        5.93      2.10 o 
   4   2  25        7.36        9.44      2.61 o 
   5   2  25        1.34        5.29      2.60 o 
   1   3  25       66.97       68.15      5.52 o 
   2   3  25       50.76       50.26      6.79 o 
   3   3  25       40.74       51.30      6.13 o 
   4   3  25        0.99        5.74      2.41 o 
   1   4  25        3.78        1.02      2.39 o 
   2   4  25       42.62       32.44      3.33 o 
   3   4  25        0.55        1.00      2.28 o 
   4   4  25       21.51       24.78      3.77 o 
   0   5  25       15.89       16.04      3.85 o 
   1   5  25       24.81       30.63      4.79 o 
   2   5  25       12.12       13.87      4.10 o 
   3   5  25       20.68       20.85      3.57 o 
   1   6  25        0.11       -2.61      2.61 o 
   2   6  25        8.22        8.48      4.14 o 
   0   7  25       15.06       16.76      4.64 o 
   2   0  26      243.20      230.49      9.36 o 
   4   0  26       64.80       81.43      6.89 o 
   1   1  26       68.02       72.19      3.99 o 
   2   1  26        6.99        9.38      2.04 o 
   3   1  26       72.01       66.01      4.03 o 
   4   1  26        0.37        1.68      1.92 o 
   5   1  26       52.75       69.26     11.10 o 
   1   2  26       28.45       28.45      3.77 o 
   2   2  26      120.57      129.09      7.80 o 
   3   2  26       60.95       59.43      4.10 o 
   4   2  26       20.42       27.20      3.43 o 
   1   3  26       12.90       14.88      3.41 o 
   2   3  26       21.65       23.70      2.95 o 
   3   3  26       59.61       59.17      5.08 o 
   4   3  26        0.36        2.02      2.94 o 
   1   4  26       23.20       14.37      3.48 o 
   2   4  26       15.57       22.15      3.13 o 
   3   4  26       42.45       41.22      5.19 o 
   4   4  26        1.82        4.50      3.85 o 
   1   5  26       14.21       16.18      3.99 o 
   2   5  26        7.85        4.43      2.43 o 
   3   5  26       39.57       43.84      4.44 o 
   1   6  26        2.06       -3.05      3.05 o 
   2   6  26        2.11        1.67      3.27 o 
   2   0  27       19.45       15.10      3.27 o 
   4   0  27       21.52       18.07      4.35 o 
   1   1  27       65.87       62.34      4.94 o 
   2   1  27        0.47        2.21      1.64 o 
   3   1  27        7.15        6.89      2.07 o 
   4   1  27        0.78       -0.21      1.77 o 
   1   2  27       13.05        7.18      2.76 o 
   2   2  27        9.22        7.61      3.59 o 
   3   2  27       38.00       39.13      3.67 o 
   4   2  27       11.55       10.18      5.44 o 
   1   3  27       23.40       19.01      3.85 o 
   2   3  27        1.41        1.49      2.03 o 
   3   3  27        0.68        0.73      2.19 o 
   4   3  27        1.99        1.69      2.49 o 
   1   4  27       13.34       10.52      3.48 o 
   2   4  27        2.04        3.18      2.31 o 
   3   4  27       28.78       30.09      3.85 o 
   1   5  27       18.84       13.72      4.06 o 
   2   5  27        0.16       -2.25      2.98 o 
   3   5  27        5.91        1.67      3.85 o 
   1   6  27        2.07       -2.90      2.90 o 
   2   0  28       71.99       74.68      5.59 o 
   4   0  28       53.59       66.91      6.60 o 
   2   1  28        6.58        4.28      1.82 o 
   3   1  28       14.25       13.11      2.59 o 
   4   1  28        0.42       -1.11      1.74 o 
   2   2  28       64.70       67.28      5.37 o 
   3   2  28       14.77       14.53      2.82 o 
   4   2  28       45.90       58.02      4.69 o 
   1   3  28       24.73       21.84      4.14 o 
   2   3  28       20.03       19.26      2.95 o 
   3   3  28       11.84        8.19      2.56 o 
   4   3  28        1.32        3.70      3.85 o 
   1   4  28       15.48       22.79      4.35 o 
   2   4  28       35.51       35.49      5.44 o 
   3   4  28        8.92        8.67      2.91 o 
   1   5  28       27.15       22.72      4.57 o 
   2   5  28        5.87        3.56      3.56 o 
   3   5  28       17.60       23.44      5.66 o 
   1   6  28        1.75       -1.02      3.12 o 
   2   0  29       18.68       18.14      3.63 o 
   4   0  29        8.28       23.08      4.86 o 
   2   1  29        5.03        2.79      1.79 o 
   3   1  29       58.46       61.56      4.26 o 
   4   1  29        2.70        2.68      3.37 o 
   2   2  29       21.99       20.70      4.46 o 
   3   2  29        2.73        3.14      2.25 o 
   4   2  29       17.33       20.61      4.21 o 
   2   3  29       13.30       10.09      3.77 o 
   3   3  29       32.15       37.51      4.00 o 
   2   4  29       21.15       28.01      5.15 o 
   3   4  29        0.44        1.13      2.40 o 
   2   5  29        1.84        3.77      3.99 o 
   2   0  30       15.37       17.78      3.70 o 
   4   0  30       10.42       14.22      4.28 o 
   2   1  30        5.43        5.01      2.83 o 
   3   1  30       11.86        8.23      2.50 o 
   4   1  30        0.69       -1.87      1.87 o 
   2   2  30       12.00       12.70      3.70 o 
   3   2  30        0.29       -1.33      2.05 o 
   2   3  30       15.06       25.69      4.64 o 
   3   3  30       13.52       11.75      3.12 o 
   2   4  30        6.40        9.51      4.28 o 
   3   4  30        0.50       -0.94      3.12 o 
   3   1  31       55.00       49.32      6.13 o 
   2   2  31        6.61        4.21      3.34 o 
   3   2  31        7.95        9.79      2.74 o 
   2   3  31        8.22        9.29      3.92 o 
   3   3  31       27.73       23.42      3.70 o 
   2   4  31        3.19        2.90      3.85 o 
   3   1  32       49.21       60.57      4.52 o 
   3   2  32        0.81        3.56      2.53 o 
   3   1  33       40.46       46.45      6.02 o 
                                                 
